# Supplementary material for: Histone Acetyltransferases and Deacetylases Are Required for Virulence, Conidiation, DNA Damage Repair, and Multiple Stresses Resistance of Alternaria alternata
Source: Front Microbiol. 2021 Nov 22;12:783633. doi: 10.3389/fmicb.2021.783633 (PMC8645686; doi:10.3389/fmicb.2021.783633)
Supplement: Supplementary file 1 [file Table_1.XLSX]

## Sheet: Table.S1_Primers
Supplementary_Table.S10. Primers used in this study		Description
Primer	Sequences (5’ – 3’)
1F	ACCTCACCGAAACGTACAACA	Nat3_verification
1R	CTCATTGCTCCTGCGCACAAA	Nat3_verification
2F	CCCCGCTTACGGCGATTAT	Elp3_verification
2R	TGCTCATAAGGATCATATCGCG	Elp3_verification
3F	GCCAACTTCACCGCTACCC	Gcn5_verification
3R	GTTTGCGCACTCCTTCTGTTTC	Gcn5_verification
4F	GCAGTCTCACCCAGACCACC	Sas3_verification
4R	CAAAATGACAGCCGAAATTG	Sas3_verification
5F	TTCGGCTCGCTGCTCATCC	Sas2_verification
5R	GACTCTGCTCCCTCGCCAC	Sas2_verification
6F	CATACGATACACTGCGATACATTC	RTT109_verification
6R	TGTTGACGAATCTCACGGC	RTT109_verification
7F	CTGACGCTGACGAAACAACTC	Hos2_verification
7R	GTCTGCTATTCTCGACCGAGAG	Hos2_verification
8F	CGAAATGACGCAATTCCATAC	Rpd3_verification
8R	GAATCGCGTTCTGTTTCACCC	Rpd3_verification
9F	CGTAGTATGCCTTGAAGGTGG	Hda1_verification
9R	GAGCTGTCTTCAAAGTGACT	Hda1_verification
10F	TGGCGTAGCAGCCTTTCTC	Hst2_verification
10R	CGTTGTGCACACCCGACAG	Hst2_verification
11F	CGCTTTCCGCCACAACCAC	Sir2_verification
11R	CAGGTACATGAACCTTGACAG	Sir2_verification
12F	TTTCTGTCGCCTTCGTTATCC	Hos3_verification
12R	CGTGTAGCTCGATGGTAGGAAG	Hos3_verification
13F	CTCCTCCCAACAACAACCC
13R	GTGCCACTCGACAGCAATC
14F	GGAACTGCCGAGGTGACGT
14R	CAATCTGGGTGGGTTGTGG
15F	GATTGGGCAGTTGGAAGTA
15R	TATCAGCATGGAATATGGA
16F	GAACCCACACCCTACAGAG
16R	TGCGAGTTGAAGACAAAAC
17F	GCCTACACCATCAAAGTCC
17R	TCATGTCAAGGTTGGGACC
18F	GAAGGCATCGTTATGTTTT
18R	CTATCCTGCGGAGTTTGAG
19F	CACCAGGACGACTCGCACT
19R	CCGTAGCTTCATCAACGCT
20F	CGCAAGGAGTACAACTACT
20R	CTAACGCTCTTAACAACGA
21F	CTATGGGAACTGGAATGCC
21R	TTGAGCTACACCGCTGGGA
22R	TACACTGTCCCGCTTCCTG
22F	TGTTTTGTCCGTTTTATCT
23F	CGTGAAGAAAGCCATCAAA
23R	TGCCTCCAGTAACGAACCA
24F	TCAGCAGACAGACCAAAAT
24R	TGATACACCACCTACGGGA
25F	TGAGGCAGCCACGAAAGGA
25R	AGCAGTAATCGGCAATGTT
26F	TCTTACCCAACCGATTTTA
26R	GATCTTCTGTACGTCTCCC
27F	CGGATGAGACACGCACAAA
27R	GGTTCAACCCAGCAAACTT
28F	ATCGTTTCTTTCGTCGTTC
28R	CAATTCCGCCCATGTATAT
29F	AGCCCAGACTGCTGATACAGG
29R	TAGGCATTCATTGTTGACCTCCGACACGTCGAGGATGGTGG
30F	GGTACACTTGTTTAGAGGTAATCCAGCAACAAGAGTTTGGGTGG
30R	GATACTGGGCTTCTTCTACGC
31F	GTGTACTTTACGGGTGGCTCA
31R	TAGGCATTCATTGTTGACCTCCGATATGGAAGTCACGAGTGGG
32F	GGTACACTTGTTTAGAGGTAATCCCTCTGGTGTCGGCGTAAGG
32R	CGAGCTATCCCAAGACGAAGT
33F	GCTCGTATGTCGTGAGGTCG
33R	TAGGCATTCATTGTTGACCTCCAGGGCGCTTTCAGCTATGT
34F	GGTACACTTGTTTAGAGGTAATCCTGTCTTTAGCGGCATTGGG
34R	GGCTGTTTGCGAAGGATGA
35F	CACCCGTCGTTCATCCAGC
35R	TAGGCATTCATTGTTGACCTCCCGGCAGAGGCCACCTTAGAG
36F	GGTACACTTGTTTAGAGGTAATCCATTACCGCTGAAGACTCCG
36R	AGCATTGCACCCACTGTTAG
37F	TAGCGAGGTGGCGTTCACA
37R	TAGGCATTCATTGTTGACCTCCTGCTTGGACCGAGGTCTGG
38F	GGTACACTTGTTTAGAGGTAATCCGGTGGTGCGTAAATGCTTGA
38R	AGGAACAACGCTCCGATACA
39F	AAAAGAGCGGGCATAGTGTT
39R	TAGGCATTCATTGTTGACCTCCCGCAGCAAGGAGGAGAAGT
40F	GGTACACTTGTTTAGAGGTAATCCGGTGCGTAAGAAACCGAAAG
40R	GGTGTTGATGGCTTGGTAGAAT
41F	GATAGCCATGTTGAGATGTTAGGT
41R	TAGGCATTCATTGTTGACCTCCGTTCGGAGCACCCTCGTAG
42F	GGTACACTTGTTTAGAGGTAATCCCCGAAGTGAGCGGAGATAGAC
42R	GTTCAAAGAGGCCCAGAAGC
43F	GTAGTAGTGGCGGTTCAGGC
43R	TAGGCATTCATTGTTGACCTCCTTGGACGGGAGGTAGCAGA
44F	GGTACACTTGTTTAGAGGTAATCCGTCGCACTGTTCTTGGGTAA
44R	GTTGAGTTCGGGATTGGATA
45F	TCATCGACAAAGAATACTGGGTAG
45R	TAGGCATTCATTGTTGACCTCCTAGCGACGAGACTGGCACA
46F	GGTACACTTGTTTAGAGGTAATCCGATCTTTGTGAAGAACAGCCACT
46R	AGCATCGAGCATTTGAGCC
47F	GGCTGCATTGACGATAGAAC
47R	TAGGCATTCATTGTTGACCTCCCATGCTGGATTGTGAGAAGAT
48F	GGTACACTTGTTTAGAGGTAATCCGCAGTTTCGCATCGTGAGT
48R	TTTCGGTCGTCATCAGTCC
49F	CTGAATCTGGTGATGGCACAG
49R	TAGGCATTCATTGTTGACCTCCCCGACGGGTAAGTTGGAGAC
50F	GGTACACTTGTTTAGAGGTAATCCACGGGTAGCTGGAAGAAACA
50R	GTCGGTGACGAAGAAATACATAG
51F	GATAGTGGAGTAGGCGTTTC
51R	TAGGCATTCATTGTTGACCTCCCACGTTCAAACATTGTGGT
52F	GGTACACTTGTTTAGAGGTAATCCAGTAGGCGAACTATCAAGTCACAA
52R	CTCCTCCAATTCCCACGAA
HphF	GGAGGTCAACAATGAATGCCTA
HphR	GGATTACCTCTAAACAAGTGTACC

## Sheet: Table.S2_ΔGcn5_PDB
Supplementary_Table.S1. Differentially expressed genes in ΔGcn5 compared to wild-type in PDB condition
#ID	T1_Count	T7_Count	T19_Count	T20_Count	T1_FPKM	T7_FPKM	T19_FPKM	T20_FPKM	FDR	log2FC	regulated	COG_class	COG_class_annotation	GO_annotation	KEGG_annotation	KOG_class	KOG_class_annotation	Pfam_annotation	Swissprot_annotation	nr_annotation
>AALT_g11552	49	24	0	0	56.1693	29.2032	1.1283	0	0.000129879	#NAME?	down	#N/A	#N/A	#N/A	#N/A	#N/A	#N/A	#N/A	#N/A	#N/A
>AALT_g11726	15	8	0	0	2.3773	1.41074	0	0	0.000963728	#NAME?	down	#N/A	#N/A	#N/A	#N/A	#N/A	#N/A	#N/A	#N/A	#N/A
>AALT_g1918	40	14	0	0	14.1817	5.18448	0	0	0.00879734	#NAME?	down	#N/A	#N/A	#N/A	#N/A	#N/A	#N/A	#N/A	#N/A	#N/A
>AALT_g2621	22	29	0	0	30.6106	41.2046	1.26109	0	6.68e-08	#NAME?	down	#N/A	#N/A	#N/A	#N/A	#N/A	#N/A	#N/A	#N/A	#N/A
>AALT_g2622	24	31	0	0	34.6851	42.1878	0	0	1.97e-08	#NAME?	down	#N/A	#N/A	#N/A	#N/A	#N/A	#N/A	#N/A	#N/A	#N/A
>AALT_g5778	238	340	0	0	38.8889	56.6216	0	0	4.5e-25	#NAME?	down	--	--	--	K06062|0.0|pno:SNOG_11530|hypothetical protein	[BK]	--	Bromodomain;; Acetyltransferase (GNAT) domain;; Acetyltransferase (GNAT) family	Histone acetyltransferase GCN5 GN=GCN5 OS=Yarrowia lipolytica (strain CLIB 122 / E 150) PE=3 SV=1	--
>AALT_g7962	26	28	0	0	9.05041	9.65996	0.320706	0	2.66e-08	#NAME?	down	--	--	--	--	[GO]	--	WSC domain	--	--
>AALT_g8556	7	14	0	0	5.28871	9.91589	0	0	0.0017048	#NAME?	down	--	--	--	--	--	--	Uncharacterized conserved protein	--	--
>AALT_g10235	0	0	8	11	0	0	0.551656	0.777275	0.00345722	Inf	up	--	--	--	--	[R]	General function prediction only	CorA-like Mg2+ transporter protein;; Ankyrin repeats (3 copies);; Ankyrin repeats (many copies);; Ankyrin repeats (many copies);; Ankyrin repeat;; NACHT domain	--	MULTISPECIES: zinc transporter ZntB [Alcanivorax]
>AALT_g10277	0	0	7	11	0	0	1.37504	2.25359	0.00498801	Inf	up	[GEPR]	--	--	--	[R]	General function prediction only	Major Facilitator Superfamily	Siderophore iron transporter mirB GN=mirB OS=Emericella nidulans (strain FGSC A4 / ATCC 38163 / CBS 112.46 / NRRL PE=3 SV=1	hypothetical protein OR221_0454, partial [Microbacterium laevaniformans OR221]
>AALT_g10500	0	0	86	98	0	0	12.3836	13.5391	1.32e-22	Inf	up	--	--	--	--	--	--	Heterokaryon incompatibility protein (HET)	Heterokaryon incompatibility protein 6, OR allele GN=het-6 OS=Neurospora crassa (strain ATCC 24698 / 74-OR23-1A / CBS 708.71 / DSM PE=4 SV=1	--
>AALT_g10982	0	0	68	75	0	0	68.6043	74.8772	1.41e-18	Inf	up	--	--	--	--	--	--	--	--	hypothetical protein [Terriglobus saanensis]
>AALT_g11181	0	0	37	20	0	0	6.78148	3.6079	2.14e-05	Inf	up	[GEPR]	--	--	--	[R]	General function prediction only	Sugar (and other) transporter;; Major Facilitator Superfamily	High-affinity glucose transporter RGT2 GN=RGT2 OS=Saccharomyces cerevisiae (strain ATCC 204508 / S288c) PE=1 SV=1	MULTISPECIES: MFS transporter [Pantoea]
>AALT_g11648	0	0	19	24	0	0	14.4152	17.5183	8.44e-07	Inf	up	[OC]	--	--	K12859|1e-68|pno:SNOG_05513|hypothetical protein	[AD]	--	Mitosis protein DIM1	Mitosis protein dim1 GN=dim1 OS=Schizosaccharomyces pombe (strain 972 / ATCC 24843) PE=1 SV=1	--
>AALT_g11720	0	0	35	14	0	0	2.85638	1.17119	0.00320844	Inf	up	--	--	--	--	--	--	Haemolysin-III related;; Est1 DNA/RNA binding domain	Uncharacterized protein YIL151C GN=YIL151C OS=Saccharomyces cerevisiae (strain ATCC 204508 / S288c) PE=1 SV=1	--
>AALT_g11728	0	0	6	11	0	0	1.79105	3.18652	0.00715882	Inf	up	#N/A	#N/A	#N/A	#N/A	#N/A	#N/A	#N/A	#N/A	#N/A
>AALT_g11763	0	0	25	11	0	0	3.26485	1.47568	0.00245039	Inf	up	--	--	--	K09246|6e-148|aor:AOR_1_1326014|AO090026000739	--	--	Fungal specific transcription factor domain	--	--
>AALT_g11881	0	0	14	8	0	0	3.22726	1.87732	0.00115307	Inf	up	--	--	--	--	--	--	NmrA-like family;; NADH(P)-binding	--	NmrA family protein [Arthrobacter sp. 135MFCol5.1]
>AALT_g11901	0	0	58	57	0	0	16.0427	15.3746	1.28e-15	Inf	up	#N/A	#N/A	#N/A	#N/A	#N/A	#N/A	#N/A	#N/A	#N/A
>AALT_g1337	0	0	11	10	0	0	4.5669	4.11277	0.00166842	Inf	up	#N/A	#N/A	#N/A	#N/A	#N/A	#N/A	#N/A	#N/A	#N/A
>AALT_g1755	0	0	290	249	0	0	33.8829	28.1169	7.61e-48	Inf	up	#N/A	#N/A	#N/A	#N/A	#N/A	#N/A	#N/A	#N/A	#N/A
>AALT_g1827	0	0	15	15	0	0	72.8187	75.5285	6.75e-05	Inf	up	#N/A	#N/A	#N/A	#N/A	#N/A	#N/A	#N/A	#N/A	#N/A
>AALT_g1828	0	0	14	11	0	0	3.79829	3.02688	0.000395156	Inf	up	#N/A	#N/A	#N/A	#N/A	#N/A	#N/A	#N/A	#N/A	#N/A
>AALT_g1838	0	0	11	8	0	0	1.55516	1.10863	0.00345722	Inf	up	#N/A	#N/A	#N/A	#N/A	#N/A	#N/A	#N/A	#N/A	#N/A
>AALT_g1908	0	0	8	11	0	0	1.29374	1.67667	0.00345722	Inf	up	--	--	--	--	--	--	Heterokaryon incompatibility protein (HET)	Heterokaryon incompatibility protein 6, OR allele GN=het-6 OS=Neurospora crassa (strain ATCC 24698 / 74-OR23-1A / CBS 708.71 / DSM PE=4 SV=1	--
>AALT_g2153	0	0	18	40	0	0	2.71605	5.76843	0.000594091	Inf	up	[I]	Lipid transport and metabolism	Molecular Function: hydrolase activity (GO:0016787);;	--	[R]	General function prediction only	Carboxylesterase family;; alpha/beta hydrolase fold	Lipase 1 (Precursor) GN=LIP1 OS=Geotrichum fermentans (Trichosporon fermentans) PE=1 SV=1	MULTISPECIES: carboxylesterase [Xanthomonas]
>AALT_g2211	0	0	98	89	0	0	102.311	90.6354	6.92e-23	Inf	up	#N/A	#N/A	#N/A	#N/A	#N/A	#N/A	#N/A	#N/A	#N/A
>AALT_g2462	0	0	42	35	0	0	44.2162	36.8989	3.17e-11	Inf	up	#N/A	#N/A	#N/A	#N/A	#N/A	#N/A	#N/A	#N/A	#N/A
>AALT_g2474	0	0	133	159	0	0	24.1696	28.6427	9.64e-32	Inf	up	#N/A	#N/A	#N/A	#N/A	#N/A	#N/A	#N/A	#N/A	#N/A
>AALT_g3141	0	0	63	86	0	0	20.4378	26.9392	4.13e-18	Inf	up	#N/A	#N/A	#N/A	#N/A	#N/A	#N/A	#N/A	#N/A	#N/A
>AALT_g3290	0	0	12	11	0	0	3.42033	3.14328	0.000805436	Inf	up	--	--	--	--	--	--	Alpha/beta hydrolase family	--	hypothetical protein [Mycobacterium sp. Root135]
>AALT_g3781	0	0	13	13	0	0	2.698	2.73604	0.000279332	Inf	up	--	--	--	--	--	--	Common central domain of tyrosinase	Tyrosinase GN=TYR OS=Podospora anserina (Pleurage anserina) PE=2 SV=1	hypothetical protein [Hassallia byssoidea]
>AALT_g3821	0	0	4845	5625	0	0	8333.2	9377.31	1.25e-147	Inf	up	#N/A	#N/A	#N/A	#N/A	#N/A	#N/A	#N/A	#N/A	#N/A
>AALT_g3998	0	0	15	17	0	0	2.89677	3.22204	3.34e-05	Inf	up	#N/A	#N/A	#N/A	#N/A	#N/A	#N/A	#N/A	#N/A	#N/A
>AALT_g4022	0	0	13	12	0	0	0.990625	0.923721	0.000395156	Inf	up	[RTKL]	--	Molecular Function: transferase activity (GO:0016740);;	--	[T]	Signal transduction mechanisms	Protein kinase domain;; Ankyrin repeats (3 copies);; Protein tyrosine kinase;; Ankyrin repeat;; Ankyrin repeat;; Ankyrin repeats (many copies);; Ankyrin repeats (many copies)	Serine/threonine-protein kinase ste-20 GN=ste-20 OS=Neurospora crassa (strain ATCC 24698 / 74-OR23-1A / CBS 708.71 / DSM PE=3 SV=1	hypothetical protein [Microbacterium sp. Root180]
>AALT_g4113	0	0	9	18	0	0	4.4963	8.23892	0.0010446	Inf	up	[IQR]	--	--	--	[R]	General function prediction only	short chain dehydrogenase;; KR domain;; Enoyl-(Acyl carrier protein) reductase	Aflatoxin biosynthesis ketoreductase nor-1 GN=nor-1 OS=Aspergillus parasiticus PE=3 SV=1	SDR family oxidoreductase [Bradyrhizobium sp. Cp5.3]
>AALT_g4131	0	0	28	24	0	0	4.09024	3.39056	4.8e-08	Inf	up	--	--	--	--	--	--	--	--	hypothetical protein [Gallaecimonas pentaromativorans]
>AALT_g453	0	0	17	22	0	0	7.98956	9.81243	3.12e-06	Inf	up	--	--	--	--	--	--	--	--	hypothetical protein [Arthrobacter sp. RIT-PI-e]
>AALT_g4699	0	0	213	150	0	0	45.7384	30.2519	3.77e-20	Inf	up	#N/A	#N/A	#N/A	#N/A	#N/A	#N/A	#N/A	#N/A	#N/A
>AALT_g4812	0	0	128	131	0	0	26.3809	26.3884	3.77e-29	Inf	up	#N/A	#N/A	#N/A	#N/A	#N/A	#N/A	#N/A	#N/A	#N/A
>AALT_g4933	0	0	24	28	0	0	34.4919	41.2373	4.8e-08	Inf	up	#N/A	#N/A	#N/A	#N/A	#N/A	#N/A	#N/A	#N/A	#N/A
>AALT_g5013	0	0	181	259	0	0	196.522	282.372	9.84e-21	Inf	up	#N/A	#N/A	#N/A	#N/A	#N/A	#N/A	#N/A	#N/A	#N/A
>AALT_g5123	0	0	14	10	0	0	11.9317	8.85786	0.000564967	Inf	up	#N/A	#N/A	#N/A	#N/A	#N/A	#N/A	#N/A	#N/A	#N/A
>AALT_g5180	0	0	51	65	0	0	13.0719	16.0007	9.85e-16	Inf	up	#N/A	#N/A	#N/A	#N/A	#N/A	#N/A	#N/A	#N/A	#N/A
>AALT_g534	0	0	68	60	0	0	37.8146	33.3425	5.02e-17	Inf	up	--	--	--	--	--	--	Ring finger domain	--	--
>AALT_g62	0	0	90	122	0	0	17.9874	24.2148	5.57e-21	Inf	up	[CR]	--	--	--	[CR]	--	Alcohol dehydrogenase GroES-like domain;; Zinc-binding dehydrogenase	Zinc-binding alcohol dehydrogenase domain-containing protein cipB GN=cipB OS=Emericella nidulans (strain FGSC A4 / ATCC 38163 / CBS 112.46 / NRRL PE=1 SV=1	Zn-dependent oxidoreductase [Microbacterium arborescens]
>AALT_g6201	0	0	26	33	0	0	7.75918	9.31235	5.72e-09	Inf	up	#N/A	#N/A	#N/A	#N/A	#N/A	#N/A	#N/A	#N/A	#N/A
>AALT_g6444	0	0	49	26	0	0	5.19727	2.82105	1.18e-05	Inf	up	[C]	Energy production and conversion	--	--	--	--	FAD binding domain;; Berberine and berberine like	Bifunctional solanapyrone synthase (Precursor) GN=sol5 OS=Alternaria solani PE=1 SV=1	FAD-binding protein [Legionella israelensis]
>AALT_g6554	0	0	38	31	0	0	13.5183	10.9138	2.98e-10	Inf	up	#N/A	#N/A	#N/A	#N/A	#N/A	#N/A	#N/A	#N/A	#N/A
>AALT_g6555	0	0	235	230	0	0	20.794	19.7513	1.64e-43	Inf	up	--	--	--	--	[R]	General function prediction only	gag-polyprotein putative aspartyl protease;; Aspartyl protease	Transcriptional factor SWI5 GN=SWI5 OS=Saccharomyces cerevisiae (strain ATCC 204508 / S288c) PE=1 SV=1	--
>AALT_g6556	0	0	54	36	0	0	15.7785	10.2826	1.08e-10	Inf	up	#N/A	#N/A	#N/A	#N/A	#N/A	#N/A	#N/A	#N/A	#N/A
>AALT_g6727	0	0	20	17	0	0	2.24152	1.8202	6.06e-06	Inf	up	#N/A	#N/A	#N/A	#N/A	#N/A	#N/A	#N/A	#N/A	#N/A
>AALT_g6754	0	0	17	19	0	0	2.98208	3.20803	8.47e-06	Inf	up	#N/A	#N/A	#N/A	#N/A	#N/A	#N/A	#N/A	#N/A	#N/A
>AALT_g6802	0	0	59	72	0	0	113.854	138.761	2.43e-17	Inf	up	#N/A	#N/A	#N/A	#N/A	#N/A	#N/A	#N/A	#N/A	#N/A
>AALT_g6987	0	0	16	14	0	0	3.70478	3.41856	6.75e-05	Inf	up	--	--	--	--	--	--	CorA-like Mg2+ transporter protein	--	--
>AALT_g7027	0	0	13	24	0	0	4.84525	8.79336	9.9e-05	Inf	up	#N/A	#N/A	#N/A	#N/A	#N/A	#N/A	#N/A	#N/A	#N/A
>AALT_g7041	0	0	16	15	0	0	2.31021	2.21262	4.76e-05	Inf	up	--	--	--	--	--	--	Heterokaryon incompatibility protein (HET)	Heterokaryon incompatibility protein 6, OR allele GN=het-6 OS=Neurospora crassa (strain ATCC 24698 / 74-OR23-1A / CBS 708.71 / DSM PE=4 SV=1	--
>AALT_g7086	0	0	8	10	0	0	5.30272	6.81398	0.00498801	Inf	up	#N/A	#N/A	#N/A	#N/A	#N/A	#N/A	#N/A	#N/A	#N/A
>AALT_g735	0	0	71	94	0	0	12.7211	17.0216	8.8e-21	Inf	up	[GEPR]	--	--	--	[R]	General function prediction only	Fungal trichothecene efflux pump (TRI12);; Major Facilitator Superfamily;; Sugar (and other) transporter	Azole resistance protein 1 GN=AZR1 OS=Saccharomyces cerevisiae (strain ATCC 204508 / S288c) PE=1 SV=1	MFS transporter [Actinomadura oligospora]
>AALT_g7352	0	0	8	10	0	0	2.06393	2.67102	0.00498801	Inf	up	[O]	Posttranslational modification, protein turnover, chaperones	--	--	--	--	Pyridine nucleotide-disulphide oxidoreductase;; FAD binding domain	--	thioredoxin-disulfide reductase [Aeromicrobium marinum]
>AALT_g741	0	0	70	61	0	0	24.1418	20.8606	2.43e-17	Inf	up	--	--	--	--	--	--	Prion-inhibition and propagation	Heterokaryon incompatibility protein s GN=het-s OS=Podospora anserina (Pleurage anserina) PE=1 SV=3	--
>AALT_g7513	0	0	249	185	0	0	73.3152	53.7148	7e-27	Inf	up	#N/A	#N/A	#N/A	#N/A	#N/A	#N/A	#N/A	#N/A	#N/A
>AALT_g7556	0	0	11	18	0	0	1.24414	1.97647	9.61e-05	Inf	up	[J]	Translation, ribosomal structure and biogenesis	--	--	[J]	Translation, ribosomal structure and biogenesis	tRNA synthetases class I (R);; DALR anticodon binding domain	Arginine--tRNA ligase, cytoplasmic GN=YDR341C OS=Saccharomyces cerevisiae (strain ATCC 204508 / S288c) PE=1 SV=1	--
>AALT_g7678	0	0	33	36	0	0	22.3141	23.9516	2.98e-10	Inf	up	#N/A	#N/A	#N/A	#N/A	#N/A	#N/A	#N/A	#N/A	#N/A
>AALT_g7920	0	0	18	10	0	0	5.50026	3.00116	0.000159494	Inf	up	#N/A	#N/A	#N/A	#N/A	#N/A	#N/A	#N/A	#N/A	#N/A
>AALT_g8524	0	0	8	12	0	0	5.04164	7.53715	0.00240891	Inf	up	[S]	Function unknown	--	--	--	--	Uncharacterized protein conserved in bacteria (DUF2237)	--	hypothetical protein [Thauera linaloolentis]
>AALT_g8603	0	0	26	19	0	0	6.28973	4.39308	4.42e-07	Inf	up	#N/A	#N/A	#N/A	#N/A	#N/A	#N/A	#N/A	#N/A	#N/A
>AALT_g8804	0	0	15	11	0	0	2.98009	2.30576	0.000279332	Inf	up	--	--	--	--	[R]	General function prediction only	Zinc finger, C2H2 type;; C2H2-type zinc finger;; Zinc-finger of C2H2 type	--	--
>AALT_g881	0	0	24	14	0	0	3.03062	1.84453	1.42e-05	Inf	up	--	--	--	--	--	--	Protein of unknown function (DUF3176)	--	--
>AALT_g9704	0	0	7	10	0	0	0.877583	1.27501	0.00715882	Inf	up	#N/A	#N/A	#N/A	#N/A	#N/A	#N/A	#N/A	#N/A	#N/A
>AALT_g9735	0	0	8	15	0	0	5.03171	9.05135	0.000805436	Inf	up	#N/A	#N/A	#N/A	#N/A	#N/A	#N/A	#N/A	#N/A	#N/A
>AALT_g3988	3	7	9687	7185	0.403812	0.752669	1054.6	757.566	9.24e-52	10.7289	up	--	--	--	--	[R]	General function prediction only	Animal haem peroxidase	--	peroxidase [Calothrix sp. PCC 7507]
>AALT_g6284	30	14	24633	27599	19.4902	9.18367	18765.1	20718.8	8.35e-83	10.2072	up	--	--	--	--	--	--	--	--	hypothetical protein [Kutzneria sp. 744]
>AALT_g7904	5	3	4110	3985	1.06862	0.651012	632.533	604.818	4.7e-135	9.97895	up	--	--	--	--	--	--	AIG1 family;; 50S ribosome-binding GTPase	--	--
>AALT_g6446	3	1	1769	1797	1.35897	0.633916	557.853	562.889	3.07e-117	9.79151	up	--	--	--	--	[S]	Function unknown	Alpha/beta hydrolase family;; Putative serine esterase (DUF676)	--	hypothetical protein [Moorea producens]
>AALT_g3369	7	7	6601	5489	1.42726	1.35085	1295.98	1062.09	3.38e-110	9.75507	up	[C]	Energy production and conversion	--	--	--	--	FAD binding domain;; Berberine and berberine like	Bifunctional solanapyrone synthase (Precursor) GN=sol5 OS=Alternaria solani PE=1 SV=1	FAD-linked oxidase [Arthrobacter sp. I3]
>AALT_g3371	3	7	4426	3811	0.757976	1.46085	909.984	797.752	1.61e-133	9.69445	up	[GEPR]	--	--	--	[R]	General function prediction only	Major Facilitator Superfamily;; Fungal trichothecene efflux pump (TRI12);; Sugar (and other) transporter	Putative HC-toxin efflux carrier TOXA GN=TOXA OS=Cochliobolus carbonum (Bipolaris zeicola) PE=3 SV=1	MFS transporter [Streptomyces sclerotialus]
>AALT_g4986	0	3	1199	980	0	0.505984	146.242	115.996	1.04e-69	9.52443	up	#N/A	#N/A	#N/A	#N/A	#N/A	#N/A	#N/A	#N/A	#N/A
>AALT_g7724	1	0	236	265	0.312066	0	34.5781	38.5311	4.75e-44	8.95069	up	#N/A	#N/A	#N/A	#N/A	#N/A	#N/A	#N/A	#N/A	#N/A
>AALT_g7514	5	1	1639	1268	1.98411	0.634121	688.241	512.392	1.57e-48	8.90871	up	#N/A	#N/A	#N/A	#N/A	#N/A	#N/A	#N/A	#N/A	#N/A
>AALT_g4615	19	3	4594	3753	1.94155	0.380306	509.347	405.981	2.74e-82	8.55482	up	--	--	--	--	--	--	Peptidase family S41	--	--
>AALT_g10501	1	0	195	134	0.108197	0	10.1768	6.81057	1.02e-16	8.34409	up	#N/A	#N/A	#N/A	#N/A	#N/A	#N/A	#N/A	#N/A	#N/A
>AALT_g5927	0	5	756	834	0	0.592942	69.6012	75.5303	7.18e-82	8.33275	up	--	--	--	--	--	--	AMP-binding enzyme	--	AMP-dependent synthetase [Streptomyces sp. MUSC136T]
>AALT_g11902	1	1	337	285	0.632913	0.598397	141.005	116.805	2.43e-49	8.28166	up	#N/A	#N/A	#N/A	#N/A	#N/A	#N/A	#N/A	#N/A	#N/A
>AALT_g6608	13	12	3577	3591	54.5488	47.8239	15296.5	14801.6	3.91e-120	8.16359	up	#N/A	#N/A	#N/A	#N/A	#N/A	#N/A	#N/A	#N/A	#N/A
>AALT_g2463	1	0	136	152	0.758133	0	49.9083	54.3732	6.05e-30	8.15195	up	--	--	--	--	--	--	Acetyltransferase (GNAT) domain	--	--
>AALT_g8784	1	8	1170	1341	0.662912	3.20759	392.624	437.308	1.47e-97	8.13972	up	[QR]	--	--	--	--	--	Methyltransferase domain;; ubiE/COQ5 methyltransferase family;; Methyltransferase domain;; Methyltransferase domain;; Methyltransferase domain;; Methyltransferase domain;; Methyltransferase small domain	--	hypothetical protein [Nocardia concava]
>AALT_g7905	3	5	1127	1003	0.43942	0.617539	108.741	94.9852	1.98e-91	8.06225	up	--	--	--	--	--	--	Hsp70 protein	--	--
>AALT_g11999	3	3	772	782	0.820298	0.76068	146.097	144.446	7.83e-80	8.01765	up	#N/A	#N/A	#N/A	#N/A	#N/A	#N/A	#N/A	#N/A	#N/A
>AALT_g3370	15	5	2416	2106	2.0574	0.719422	327.267	282.943	2.04e-111	7.81227	up	[Q]	Secondary metabolites biosynthesis, transport and catabolism	--	--	[Q]	Secondary metabolites biosynthesis, transport and catabolism	Cytochrome P450	O-methylsterigmatocystin oxidoreductase GN=ordA OS=Aspergillus flavus (strain ATCC 200026 / FGSC A1120 / NRRL 3357 / JCM PE=2 SV=1	hypothetical protein [Fischerella sp. PCC 9339]
>AALT_g4586	9	7	1618	1762	3.83621	2.76609	617.943	667.212	6.93e-104	7.72127	up	--	--	--	--	--	--	Ricin-type beta-trefoil lectin domain	--	--
>AALT_g7903	5	1	693	583	0.870926	0.268281	99.5738	82.7056	1.72e-71	7.72079	up	#N/A	#N/A	#N/A	#N/A	#N/A	#N/A	#N/A	#N/A	#N/A
>AALT_g5423	22	7	2933	3175	11.6736	3.52983	1363	1457.95	2.12e-114	7.70958	up	--	--	--	--	--	--	Scytalone dehydratase;; SnoaL-like domain	Scytalone dehydratase GN=SCD1 OS=Colletotrichum orbiculare (strain 104-T / ATCC 96160 / CBS 514.97 / PE=3 SV=1	--
>AALT_g3328	1	0	121	88	0.273664	0	17.7308	12.645	2.58e-18	7.6895	up	#N/A	#N/A	#N/A	#N/A	#N/A	#N/A	#N/A	#N/A	#N/A
>AALT_g5868	0	1	120	82	0	0.249711	16.8525	11.1824	5.02e-14	7.6782	up	[GEPR]	--	--	--	[S]	Function unknown	Major Facilitator Superfamily;; Ion channel regulatory protein UNC-93	UNC93-like protein C922.05c GN=SPAC922.05c OS=Schizosaccharomyces pombe (strain 972 / ATCC 24843) PE=3 SV=1	--
>AALT_g8279	5	17	1898	2170	0.647653	2.07144	250.394	280.129	1.75e-106	7.54184	up	--	--	--	--	--	--	PAP2 superfamily	Vanadium chloroperoxidase GN=CPO OS=Curvularia inaequalis PE=1 SV=1	--
>AALT_g9911	0	1	101	57	0	0.21571	12.8106	7.16786	2.98e-07	7.32381	up	--	--	--	--	--	--	Protein of unknown function (DUF3176)	--	--
>AALT_g7038	1	7	675	534	0.493347	1.84484	168.87	131.213	7.38e-43	7.25476	up	[MG]	--	--	--	--	--	NmrA-like family;; NADH(P)-binding;; TrkA-N domain;; short chain dehydrogenase;; Semialdehyde dehydrogenase, NAD binding domain;; 3-beta hydroxysteroid dehydrogenase/isomerase family	--	hypothetical protein AY610_14040 [Bacillus velezensis]
>AALT_g6587	1	0	84	67	0.526347	0	24.8361	19.3764	4.33e-18	7.22052	up	#N/A	#N/A	#N/A	#N/A	#N/A	#N/A	#N/A	#N/A	#N/A
>AALT_g1320	1	0	58	89	0.55865	0	16.0819	24.1688	9.6e-11	7.18162	up	[IQR]	--	--	--	[Q]	Secondary metabolites biosynthesis, transport and catabolism	short chain dehydrogenase;; Enoyl-(Acyl carrier protein) reductase;; NADH(P)-binding;; KR domain	Uncharacterized oxidoreductase C977.08/C1348.09 OS=Schizosaccharomyces pombe (strain 972 / ATCC 24843) PE=3 SV=1	short-chain dehydrogenase [Cupriavidus basilensis]
>AALT_g4987	3	0	229	203	1.14574	0	65.9984	57.508	1.97e-37	7.15201	up	#N/A	#N/A	#N/A	#N/A	#N/A	#N/A	#N/A	#N/A	#N/A
>AALT_g6056	63	77	9165	10641	23.6823	28.9621	3151.48	3704.47	1.09e-89	7.14707	up	[IQR]	--	--	K00059|0.0|pno:SNOG_11990|hypothetical protein	[R]	General function prediction only	short chain dehydrogenase;; Enoyl-(Acyl carrier protein) reductase;; KR domain	Tetrahydroxynaphthalene reductase GN=MGG_02252 OS=Magnaporthe oryzae (strain 70-15 / ATCC MYA-4617 / FGSC 8958) PE=1 SV=2	dehydrogenase [Streptomyces scopuliridis]
>AALT_g4679	11	17	2051	1836	2.18443	3.53564	385.575	335.038	3.09e-101	7.12202	up	[CR]	--	--	--	[CR]	--	Zinc-binding dehydrogenase	--	hypothetical protein [Alicyclobacillus acidoterrestris]
>AALT_g10247	0	1	65	72	0	8.1555	303.023	350.999	1.07e-16	7.1179	up	#N/A	#N/A	#N/A	#N/A	#N/A	#N/A	#N/A	#N/A	#N/A
>AALT_g2181	5	0	387	313	0.961843	0	60.7096	48.133	4.25e-44	7.11139	up	--	--	--	--	--	--	Peroxidase	Versatile peroxidase VPL1 (Precursor) GN=vpl1 OS=Pleurotus eryngii (Boletus of the steppes) PE=1 SV=1	--
>AALT_g4106	0	1	55	76	0	0.243307	7.0629	9.6862	2.51e-15	7.05323	up	--	--	--	--	--	--	Heterokaryon incompatibility protein (HET)	--	--
>AALT_g2367	11	10	1364	1371	1.59696	1.51769	169.546	170.495	9.06e-92	7.02495	up	[C]	Energy production and conversion	--	--	--	--	FAD binding domain;; Berberine and berberine like	Bifunctional solanapyrone synthase (Precursor) GN=sol5 OS=Alternaria solani PE=1 SV=1	oxidoreductase [Salipiger mucosus]
>AALT_g2231	36	24	3893	3869	9.13866	6.30948	994.405	949.983	1.3e-105	7.01239	up	[MG]	--	--	--	--	--	NADH(P)-binding;; NmrA-like family;; Semialdehyde dehydrogenase, NAD binding domain	--	NmrA family protein [Modestobacter sp. Leaf380]
>AALT_g11932	3	1	323	196	0.491115	0.236027	43.2614	26.134	1e-10	7.01114	up	#N/A	#N/A	#N/A	#N/A	#N/A	#N/A	#N/A	#N/A	#N/A
>AALT_g9805	24	31	3316	3530	8.79327	11.1608	1046.65	1113.47	4.53e-105	6.96293	up	[IQR]	--	--	K00059|8e-164|pno:SNOG_10659|hypothetical protein	[R]	General function prediction only	short chain dehydrogenase;; Enoyl-(Acyl carrier protein) reductase;; KR domain	Tetrahydroxynaphthalene reductase GN=MGG_02252 OS=Magnaporthe oryzae (strain 70-15 / ATCC MYA-4617 / FGSC 8958) PE=1 SV=2	dehydrogenase [Streptomyces sp. NRRL F-525]
>AALT_g1822	1	0	67	58	0.259822	0	9.66289	8.45605	1.88e-15	6.94788	up	[E]	Amino acid transport and metabolism	--	--	[E]	Amino acid transport and metabolism	Amino acid permease;; Amino acid permease	Basic amino-acid permease GN=ALP1 OS=Saccharomyces cerevisiae (strain ATCC 204508 / S288c) PE=1 SV=2	gamma-aminobutyrate permease [Lactococcus garvieae]
>AALT_g2726	1	3	258	207	0.193136	0.368786	23.1679	18.456	3.85e-37	6.87148	up	--	--	--	--	--	--	Heterokaryon incompatibility protein (HET)	Heterokaryon incompatibility protein 6, OR allele GN=het-6 OS=Neurospora crassa (strain ATCC 24698 / 74-OR23-1A / CBS 708.71 / DSM PE=4 SV=1	--
>AALT_g2148	1	5	319	371	0.488583	1.25286	78.943	88.3367	1.88e-48	6.85897	up	#N/A	#N/A	#N/A	#N/A	#N/A	#N/A	#N/A	#N/A	#N/A
>AALT_g1723	1	1	148	82	0.862858	0.812929	70.3694	37.9012	3.31e-07	6.84649	up	[Q]	Secondary metabolites biosynthesis, transport and catabolism	--	--	--	--	Isochorismatase family	--	probable hydrolase [Phascolarctobacterium sp. CAG:207]
>AALT_g11871	1	0	47	68	0.290796	0	7.70579	11.066	3.83e-12	6.82745	up	[Q]	Secondary metabolites biosynthesis, transport and catabolism	--	--	[Q]	Secondary metabolites biosynthesis, transport and catabolism	Multicopper oxidase;; Multicopper oxidase;; Multicopper oxidase	Laccase (Precursor) GN=lacc OS=Neurospora crassa (strain ATCC 24698 / 74-OR23-1A / CBS 708.71 / DSM PE=1 SV=3	copper oxidase [Rhodococcus opacus]
>AALT_g6995	13	7	1060	1171	1.81429	0.981956	132.409	143.721	6.91e-84	6.79671	up	[R]	General function prediction only	--	--	[I]	Lipid transport and metabolism	Patatin-like phospholipase	--	hypothetical protein [Flavihumibacter solisilvae]
>AALT_g11177	1	0	67	44	0.340128	0	11.9476	7.83061	5.69e-10	6.77658	up	--	--	--	--	--	--	Protein kinase domain	--	--
>AALT_g1277	1	0	63	46	2.50876	0	87.0952	62.9513	9.87e-14	6.75032	up	#N/A	#N/A	#N/A	#N/A	#N/A	#N/A	#N/A	#N/A	#N/A
>AALT_g6565	0	7	403	337	0	0.756843	38.3802	31.5102	6.74e-50	6.74396	up	--	--	--	--	--	--	Clr5 domain	--	--
>AALT_g3367	84	112	10379	10572	21.941	30.2417	2406.34	2488.17	8.96e-82	6.74357	up	[IQR]	--	--	--	[Q]	Secondary metabolites biosynthesis, transport and catabolism	short chain dehydrogenase;; KR domain	Uncharacterized oxidoreductase C521.03 GN=SPAC521.03 OS=Schizosaccharomyces pombe (strain 972 / ATCC 24843) PE=1 SV=1	hypothetical protein BE08_41040 [Sorangium cellulosum]
>AALT_g10871	1	0	56	52	0.819768	0	25.8552	23.921	1.27e-13	6.73696	up	#N/A	#N/A	#N/A	#N/A	#N/A	#N/A	#N/A	#N/A	#N/A
>AALT_g896	1	0	52	56	0.502949	0	13.1112	14.3619	1.27e-13	6.73692	up	--	--	--	--	--	--	Peroxidase, family 2	Putative sterigmatocystin biosynthesis peroxidase stcC (Precursor) GN=stcC OS=Emericella nidulans (strain FGSC A4 / ATCC 38163 / CBS 112.46 / NRRL PE=3 SV=2	--
>AALT_g9140	0	3	164	149	0	0.715541	34.4624	30.3529	1.61e-29	6.72497	up	[R]	General function prediction only	--	--	--	--	alpha/beta hydrolase fold;; TAP-like protein	--	hypothetical protein [Streptomyces durhamensis]
>AALT_g11362	0	1	51	52	0	0.152118	4.26645	4.25551	4.49e-13	6.70639	up	[R]	General function prediction only	--	--	[R]	General function prediction only	Ankyrin repeats (3 copies);; Ankyrin repeats (many copies);; Ankyrin repeat;; Ankyrin repeat;; Clr5 domain;; Ankyrin repeats (many copies)	Protein HOS4 GN=HOS4 OS=Saccharomyces cerevisiae (strain ATCC 204508 / S288c) PE=1 SV=1	conserved protein of unknown function [Candidatus Methylomirabilis oxyfera]
>AALT_g6198	3	3	314	306	0.727916	0.689748	54.3921	50.4734	5.04e-45	6.69202	up	[I]	Lipid transport and metabolism	--	--	[V]	Defense mechanisms	alpha/beta hydrolase fold;; Carboxylesterase family	AB hydrolase superfamily protein B1A11.02 GN=SPAPB1A11.02 OS=Schizosaccharomyces pombe (strain 972 / ATCC 24843) PE=3 SV=1	alpha/beta hydrolase [Luteipulveratus mongoliensis]
>AALT_g2122	0	3	151	147	0	1.19134	54.3003	51.4386	1.96e-28	6.6541	up	--	--	--	--	--	--	Eukaryotic protein of unknown function (DUF829)	--	--
>AALT_g11447	1	1	96	104	0.186893	0.175722	9.22719	9.74878	1.39e-21	6.64468	up	#N/A	#N/A	#N/A	#N/A	#N/A	#N/A	#N/A	#N/A	#N/A
>AALT_g6604	0	3	166	119	0	0.440175	19.5674	13.7046	2.28e-17	6.58983	up	#N/A	#N/A	#N/A	#N/A	#N/A	#N/A	#N/A	#N/A	#N/A
>AALT_g6975	1	0	46	51	0.122925	0	2.90774	3.08749	2.08e-12	6.58194	up	#N/A	#N/A	#N/A	#N/A	#N/A	#N/A	#N/A	#N/A	#N/A
>AALT_g6502	24	14	1721	1892	2.55506	1.49952	179.394	196.448	3.24e-93	6.56691	up	--	--	--	--	--	--	Pectate lyase;; DAHP synthetase I family	Probable pectate lyase D (Precursor) GN=plyD OS=Neosartorya fischeri (strain ATCC 1020 / DSM 3700 / FGSC A1164 / NRRL PE=3 SV=1	pectate lyase [Streptomyces iranensis]
>AALT_g8443	1	0	42	52	0.49824	0	11.6191	13.9013	4.51e-12	6.53659	up	#N/A	#N/A	#N/A	#N/A	#N/A	#N/A	#N/A	#N/A	#N/A
>AALT_g4960	17	7	1143	977	1.63998	0.677938	100.063	84.5018	2.65e-79	6.45792	up	--	--	--	--	--	--	AMP-binding enzyme	--	long-chain-fatty-acid--CoA ligase [Candidatus Brocadia fulgida]
>AALT_g4030	1	0	45	42	0.276455	0	6.92004	6.41239	2.78e-11	6.42502	up	--	--	--	--	--	--	Heterokaryon incompatibility protein (HET)	Heterokaryon incompatibility protein 6, OR allele GN=het-6 OS=Neurospora crassa (strain ATCC 24698 / 74-OR23-1A / CBS 708.71 / DSM PE=4 SV=1	--
>AALT_g6799	1	1	76	92	0.31421	0.310986	12.3216	14.8842	1.13e-18	6.39312	up	--	--	--	--	--	--	Heterokaryon incompatibility protein (HET)	--	--
>AALT_g4606	0	1	40	41	0	0.261602	5.3239	5.37726	1.34e-10	6.35973	up	--	--	--	--	--	--	Heterokaryon incompatibility protein (HET)	Heterokaryon incompatibility protein 6, OR allele GN=het-6 OS=Neurospora crassa (strain ATCC 24698 / 74-OR23-1A / CBS 708.71 / DSM PE=4 SV=1	--
>AALT_g2736	3	3	247	212	0.37484	0.352944	22.1753	18.5363	2.95e-36	6.25828	up	--	--	--	--	--	--	--	--	hypothetical protein [Oscillatoria sp. PCC 10802]
>AALT_g4114	1	1	67	86	0.488273	0.468893	18.6753	23.4877	2.93e-17	6.25817	up	#N/A	#N/A	#N/A	#N/A	#N/A	#N/A	#N/A	#N/A	#N/A
>AALT_g9955	7	7	582	460	1.58099	1.47513	124.234	96.6371	2.1e-37	6.21869	up	#N/A	#N/A	#N/A	#N/A	#N/A	#N/A	#N/A	#N/A	#N/A
>AALT_g9956	9	14	893	797	1.0879	1.66375	95.4122	83.2121	2.3e-70	6.20424	up	--	--	--	--	--	--	--	--	chaperone protein [Lyngbya sp. PCC 8106]
>AALT_g6445	0	3	116	99	0	0.172268	5.11306	4.24495	6.41e-22	6.18316	up	[R]	General function prediction only	--	--	[M]	Cell wall/membrane/envelope biogenesis	Ankyrin repeats (3 copies);; Ankyrin repeat;; Protein of unknown function (DUF3176);; Ankyrin repeats (many copies);; Ankyrin repeat;; Ankyrin repeats (many copies);; AAA ATPase domain;; NACHT domain	Palmitoyltransferase akr1 GN=akr1 OS=Neosartorya fumigata (strain ATCC MYA-4609 / Af293 / CBS 101355 / FGSC PE=3 SV=2	hypothetical protein [Vulcanisaeta sp. JCM 16159]
>AALT_g11556	0	7	259	238	0	1.3551	47.5314	42.8818	1.33e-37	6.16966	up	--	--	--	--	--	--	--	--	hypothetical protein [Myxococcus fulvus]
>AALT_g9310	1	1	70	72	0.33818	0.329891	12.7515	12.755	3.44e-16	6.15059	up	[RTKL]	--	--	--	[T]	Signal transduction mechanisms	Protein kinase domain;; Protein tyrosine kinase	Protein kinase byr2 GN=byr2 OS=Schizosaccharomyces pombe (strain 972 / ATCC 24843) PE=1 SV=1	serine/threonine-protein kinase sepA-like [Mycoplasmataceae bacterium RV_VA103A]
>AALT_g12015	0	1	39	31	0	0.385993	8.75784	6.97562	2.69e-09	6.14923	up	[O]	Posttranslational modification, protein turnover, chaperones	--	--	[P]	Inorganic ion transport and metabolism	ABC transporter;; ABC transporter transmembrane region	Heavy metal tolerance protein (Precursor) GN=hmt1 OS=Schizosaccharomyces pombe (strain 972 / ATCC 24843) PE=2 SV=3	metal ABC transporter permease [Thioclava indica]
>AALT_g3459	1	0	34	36	0.371004	0	7.22608	7.31723	2.69e-09	6.11132	up	#N/A	#N/A	#N/A	#N/A	#N/A	#N/A	#N/A	#N/A	#N/A
>AALT_g6605	5	14	727	577	1.36923	3.55356	163.759	131.038	3.68e-39	6.1107	up	#N/A	#N/A	#N/A	#N/A	#N/A	#N/A	#N/A	#N/A	#N/A
>AALT_g3850	0	1	37	31	0	0.285755	6.51439	5.42708	4.68e-09	6.1074	up	#N/A	#N/A	#N/A	#N/A	#N/A	#N/A	#N/A	#N/A	#N/A
>AALT_g963	17	14	1112	921	1.71165	1.40866	88.6521	71.8732	1.4e-58	6.03427	up	[IQ]	--	--	--	[I]	Lipid transport and metabolism	AMP-binding enzyme;; AMP-binding enzyme C-terminal domain	Putative acyl-coenzyme A synthetase GN=AN10074 OS=Emericella nidulans (strain FGSC A4 / ATCC 38163 / CBS 112.46 / NRRL PE=3 SV=1	AMP-dependent synthetase [Streptomyces niveiscabiei]
>AALT_g11064	9	5	512	393	3.45325	1.9122	183.583	138.69	2.68e-29	6.00994	up	--	--	--	--	--	--	--	--	hypothetical protein [Aquimarina megaterium]
>AALT_g1162	0	3	101	88	0	0.393901	9.93863	8.49832	1.14e-19	5.99721	up	[C]	Energy production and conversion	--	--	--	--	Aldo/keto reductase family	Putative voltage-gated potassium channel subunit beta GN=SPCC965.06 OS=Schizosaccharomyces pombe (strain 972 / ATCC 24843) PE=3 SV=1	hypothetical protein [Paraburkholderia udeis]
>AALT_g5711	3	3	199	183	0.637541	0.619742	35.1708	31.5272	1.59e-31	5.99334	up	--	--	--	--	--	--	C2H2-type zinc finger	--	--
>AALT_g10199	63	31	2559	3402	22.3025	11.8335	944.004	1233.67	4.45e-30	5.9811	up	--	--	--	--	--	--	Glutathione S-transferase, N-terminal domain;; Glutathione S-transferase, N-terminal domain;; Glutathione S-transferase, C-terminal domain	--	glutathione S-transferase [Vibrio sp. VPAP30]
>AALT_g9769	0	1	38	24	0	0.437991	8.49656	5.27409	3.67e-07	5.9742	up	#N/A	#N/A	#N/A	#N/A	#N/A	#N/A	#N/A	#N/A	#N/A
>AALT_g4704	9	1	351	278	1.08051	0.200204	34.4756	26.4108	2.09e-33	5.96084	up	[P]	Inorganic ion transport and metabolism	Molecular Function: oxidoreductase activity (GO:0016491);;	--	[Q]	Secondary metabolites biosynthesis, transport and catabolism	Pyridine nucleotide-disulphide oxidoreductase;; Pyridine nucleotide-disulphide oxidoreductase;; Flavin-binding monooxygenase-like;; NAD(P)-binding Rossmann-like domain;; L-lysine 6-monooxygenase (NADPH-requiring);; FAD-NAD(P)-binding;; Thi4 family	Putative sterigmatocystin biosynthesis monooxygenase stcW GN=stcW OS=Emericella nidulans (strain FGSC A4 / ATCC 38163 / CBS 112.46 / NRRL PE=3 SV=2	cyclohexanone monooxygenase [Tepidicaulis marinus]
>AALT_g6766	1	0	40	23	0.345946	0	6.82699	3.92278	1.24e-05	5.95947	up	--	--	--	--	--	--	Heterokaryon incompatibility protein (HET)	--	--
>AALT_g6451	3	3	138	235	0.761319	0.718588	25.8115	43.5488	3.28e-08	5.95878	up	[ER]	--	--	--	[Q]	Secondary metabolites biosynthesis, transport and catabolism	Alcohol dehydrogenase GroES-like domain	Zinc-type alcohol dehydrogenase-like protein C1198.01 GN=SPBC1198.01 OS=Schizosaccharomyces pombe (strain 972 / ATCC 24843) PE=3 SV=1	MULTISPECIES: glutathione-dependent formaldehyde dehydrogenase [Chelatococcus]
>AALT_g7026	3	1	111	137	1.07578	0.508834	31.6292	38.5737	9.74e-24	5.94556	up	--	--	--	--	--	--	NADH(P)-binding;; NmrA-like family;; NAD dependent epimerase/dehydratase family;; short chain dehydrogenase;; NADP oxidoreductase coenzyme F420-dependent;; RmlD substrate binding domain	--	--
>AALT_g7037	9	3	337	406	1.20635	0.462481	50.2573	60.145	3.7e-46	5.94363	up	#N/A	#N/A	#N/A	#N/A	#N/A	#N/A	#N/A	#N/A	#N/A
>AALT_g746	1	1	69	54	0.14955	0.142096	5.29317	4.06819	2.95e-14	5.94343	up	[L]	Replication, recombination and repair	--	--	[A]	RNA processing and modification	AAA domain;; AAA domain;; Part of AAA domain;; AAA domain;; UvrD/REP helicase N-terminal domain	ATP-dependent helicase upf1 GN=upf1 OS=Schizosaccharomyces pombe (strain 972 / ATCC 24843) PE=3 SV=2	hypothetical protein [Sphingobacterium paucimobilis]
>AALT_g8276	3	1	136	110	0.630933	0.290436	21.8937	17.7605	1.4e-23	5.93399	up	[C]	Energy production and conversion	--	--	[C]	Energy production and conversion	FAD binding domain	Bifunctional solanapyrone synthase (Precursor) GN=sol5 OS=Alternaria solani PE=1 SV=1	--
>AALT_g2210	76	56	4570	3333	6.05825	4.51405	327.847	235.002	2.52e-24	5.90186	up	--	--	--	--	--	--	--	--	hypothetical protein [Oscillatoria sp. PCC 10802]
>AALT_g3363	9	3	362	347	0.695619	0.264742	34.5224	32.9787	1.22e-44	5.87611	up	#N/A	#N/A	#N/A	#N/A	#N/A	#N/A	#N/A	#N/A	#N/A
>AALT_g3858	7	1	240	227	0.869817	0.20286	24.8075	22.5466	3.8e-35	5.85402	up	--	--	--	--	[O]	Posttranslational modification, protein turnover, chaperones	IBR domain	--	--
>AALT_g8490	7	8	388	478	0.454336	0.535187	22.4762	27.1879	1.25e-42	5.85339	up	[RTKL]	--	--	--	[T]	Signal transduction mechanisms	Protein kinase domain;; Heterokaryon incompatibility protein (HET);; Protein tyrosine kinase	Protein kinase byr2 GN=byr2 OS=Schizosaccharomyces pombe (strain 972 / ATCC 24843) PE=1 SV=1	serine/threonine kinase Pkn10 [Verrucomicrobium spinosum]
>AALT_g11256	1	3	126	101	0.642192	1.23069	39.0814	30.4845	4.74e-22	5.83694	up	#N/A	#N/A	#N/A	#N/A	#N/A	#N/A	#N/A	#N/A	#N/A
>AALT_g2000	9	14	505	786	2.17109	3.21652	108.788	173.068	4.12e-12	5.81557	up	[MG]	--	--	--	--	--	NmrA-like family;; NADH(P)-binding;; 3-beta hydroxysteroid dehydrogenase/isomerase family	Nitrogen metabolic regulation protein 1 GN=nmr-1 OS=Neurospora crassa (strain ATCC 24698 / 74-OR23-1A / CBS 708.71 / DSM PE=1 SV=2	NmrA family transcriptional regulator [Mycobacterium sp. Root265]
>AALT_g9199	3	3	188	146	1.57059	1.59566	79.8696	60.8713	1.63e-25	5.79966	up	#N/A	#N/A	#N/A	#N/A	#N/A	#N/A	#N/A	#N/A	#N/A
>AALT_g123	1	0	26	30	0.205221	0	2.64513	2.9932	1.37e-07	5.78937	up	[Q]	Secondary metabolites biosynthesis, transport and catabolism	--	--	[Q]	Secondary metabolites biosynthesis, transport and catabolism	Cytochrome P450	O-methylsterigmatocystin oxidoreductase GN=ordA OS=Aspergillus flavus (strain ATCC 200026 / FGSC A1120 / NRRL 3357 / JCM PE=2 SV=1	hypothetical protein [Fischerella sp. PCC 9339]
>AALT_g1574	1	1	60	49	0.283011	0.274511	9.48484	7.52172	8.58e-13	5.76909	up	[E]	Amino acid transport and metabolism	--	K03305|0.0|pno:SNOG_12844|hypothetical protein	[E]	Amino acid transport and metabolism	POT family;; Major Facilitator Superfamily	Probable peptide transporter ptr2 GN=ptr2 OS=Schizosaccharomyces pombe (strain 972 / ATCC 24843) PE=1 SV=1	MFS transporter [Flectobacillus major]
>AALT_g9538	43	15	1531	1645	4.98753	1.82819	184.044	193.333	5.09e-80	5.76674	up	[Q]	Secondary metabolites biosynthesis, transport and catabolism	--	--	[Q]	Secondary metabolites biosynthesis, transport and catabolism	Multicopper oxidase;; Multicopper oxidase;; Multicopper oxidase	Laccase (Precursor) GN=lacc OS=Neurospora crassa (strain ATCC 24698 / 74-OR23-1A / CBS 708.71 / DSM PE=1 SV=3	multicopper oxidase type 3 precursor [Plesiomonas shigelloides]
>AALT_g4172	1	0	25	29	0.688092	0	9.30997	10.7616	2.47e-07	5.73691	up	[IQR]	--	--	--	[R]	General function prediction only	short chain dehydrogenase;; Enoyl-(Acyl carrier protein) reductase	Uncharacterized oxidoreductase C922.06 GN=SPAC922.06 OS=Schizosaccharomyces pombe (strain 972 / ATCC 24843) PE=3 SV=1	3-ketoacyl-ACP reductase [Streptomyces sp. Root369]
>AALT_g11229	3	0	93	67	0.551403	0	14.2993	10.278	2.49e-14	5.7191	up	--	--	--	--	--	--	FAD binding domain	Bifunctional solanapyrone synthase (Precursor) GN=sol5 OS=Alternaria solani PE=1 SV=1	oxidoreductase [Microlunatus phosphovorus]
>AALT_g3368	43	61	2868	2565	51.1839	75.1151	4163.4	3630.74	2.33e-84	5.71125	up	--	--	--	--	--	--	Domain of unknown function (DUF1772)	--	--
>AALT_g5120	3	1	107	103	0.781759	0.36483	27.9919	25.6948	1.21e-20	5.70568	up	#N/A	#N/A	#N/A	#N/A	#N/A	#N/A	#N/A	#N/A	#N/A
>AALT_g11497	11	12	582	603	2.2067	2.46164	126.909	125.695	3.81e-56	5.68877	up	#N/A	#N/A	#N/A	#N/A	#N/A	#N/A	#N/A	#N/A	#N/A
>AALT_g11900	3	0	92	61	1.241	0	28.2366	18.6945	3.88e-10	5.65459	up	--	--	--	--	--	--	--	--	hypothetical protein [Pedobacter sp. R20-19]
>AALT_g3529	0	1	28	21	0	0.235991	3.5699	2.62728	1.09e-06	5.63467	up	#N/A	#N/A	#N/A	#N/A	#N/A	#N/A	#N/A	#N/A	#N/A
>AALT_g11031	15	3	363	522	4.52408	1.07267	92.7013	127.115	4.89e-16	5.60781	up	#N/A	#N/A	#N/A	#N/A	#N/A	#N/A	#N/A	#N/A	#N/A
>AALT_g400	68	47	3144	2460	9.99591	7.04283	410.945	317.246	1.82e-36	5.60421	up	[S]	Function unknown	--	--	--	--	Uncharacterized alpha/beta hydrolase domain (DUF2235)	Uncharacterized protein YEL023C GN=YEL023C OS=Saccharomyces cerevisiae (strain ATCC 204508 / S288c) PE=4 SV=1	hypothetical protein [Thioalkalivibrio versutus]
>AALT_g5654	1	3	99	94	1.06791	1.97689	61.6619	57.3093	3.45e-19	5.60281	up	#N/A	#N/A	#N/A	#N/A	#N/A	#N/A	#N/A	#N/A	#N/A
>AALT_g6566	1	10	261	267	0.237017	1.3472	28.9186	29.0338	2.07e-36	5.60137	up	[O]	Posttranslational modification, protein turnover, chaperones	--	--	[O]	Posttranslational modification, protein turnover, chaperones	ATPase family associated with various cellular activities (AAA);; AAA domain (Cdc48 subfamily);; Zonular occludens toxin (Zot)	26S protease regulatory subunit 6B homolog GN=ECU10_0130 OS=Encephalitozoon cuniculi (strain GB-M1) PE=1 SV=1	hypothetical protein [Magnetospirillum magnetotacticum]
>AALT_g1748	1	1	51	46	0.068836	0.0654989	1.70329	1.51411	1.65e-11	5.60079	up	--	--	--	--	--	--	Phosphorylase superfamily;; Tetratricopeptide repeat;; NB-ARC domain;; CorA-like Mg2+ transporter protein	--	hypothetical protein [Streptomyces vitaminophilus]
>AALT_g3374	1	5	155	133	0.184535	0.524213	15.0487	12.419	3.83e-25	5.59852	up	#N/A	#N/A	#N/A	#N/A	#N/A	#N/A	#N/A	#N/A	#N/A
>AALT_g11882	19	31	1314	1089	2.26742	3.83536	148.557	120.554	6.71e-56	5.59221	up	[S]	Function unknown	--	--	--	--	Uncharacterized alpha/beta hydrolase domain (DUF2235)	Uncharacterized protein YEL023C GN=YEL023C OS=Saccharomyces cerevisiae (strain ATCC 204508 / S288c) PE=4 SV=1	hypothetical protein [Solitalea canadensis]
>AALT_g11917	0	5	102	134	0	0.755914	15.6226	20.3052	2.83e-20	5.58054	up	#N/A	#N/A	#N/A	#N/A	#N/A	#N/A	#N/A	#N/A	#N/A
>AALT_g10775	26	19	1238	917	1.88169	1.42021	80.1802	58.2255	7.94e-24	5.57961	up	[Q]	Secondary metabolites biosynthesis, transport and catabolism	--	--	[Q]	Secondary metabolites biosynthesis, transport and catabolism	Cytochrome P450;; Protein kinase domain;; Protein tyrosine kinase	Trichodiene oxygenase GN=TRI4 OS=Fusarium sporotrichioides PE=3 SV=1	cytochrome P450 [Plesiocystis pacifica]
>AALT_g10641	19	14	857	721	11.2491	8.82846	559.462	465.977	3.47e-61	5.57752	up	--	--	--	--	--	--	Blastomyces yeast-phase-specific protein	--	--
>AALT_g4637	22	10	781	751	5.26346	2.38236	168.718	157.197	1.26e-61	5.57498	up	--	--	--	--	[T]	Signal transduction mechanisms	Ankyrin repeats (3 copies);; Ankyrin repeats (many copies);; Ankyrin repeat;; Ankyrin repeat;; Ankyrin repeats (many copies)	--	ankyrin repeat domain protein [Hydrogenivirga sp. 128-5-R1-1]
>AALT_g5959	3	10	293	319	0.851991	2.39531	57.0588	60.1919	2.07e-39	5.568	up	#N/A	#N/A	#N/A	#N/A	#N/A	#N/A	#N/A	#N/A	#N/A
>AALT_g8031	0	1	21	25	0	1.9473	24.9663	29.1687	2.67e-06	5.54341	up	#N/A	#N/A	#N/A	#N/A	#N/A	#N/A	#N/A	#N/A	#N/A
>AALT_g650	9	7	359	387	24.1162	16.8601	869.235	920.111	9.22e-44	5.5415	up	--	--	--	--	--	--	Stress responsive A/B Barrel Domain	--	--
>AALT_g3982	13	22	868	741	3.47284	5.82791	177.561	140.585	3.53e-62	5.52843	up	--	--	--	--	--	--	Hemerythrin HHE cation binding domain	--	--
>AALT_g5582	1	5	129	143	0.333383	0.95846	21.4019	23.2665	5.58e-24	5.51599	up	--	--	--	--	[S]	Function unknown	Alpha/beta hydrolase family;; Putative serine esterase (DUF676)	--	MULTISPECIES: hypothetical protein [Mesorhizobium]
>AALT_g5729	0	1	20	24	0	0.354631	4.67703	5.37069	4.87e-06	5.47928	up	--	--	--	--	--	--	Domain of unknown function (DUF1996)	--	hypothetical protein LPB72_10900 [Hydrogenophaga sp. LPB0072]
>AALT_g11228	5	1	146	123	1.38701	0.44129	31.4031	25.9995	9.03e-24	5.47484	up	#N/A	#N/A	#N/A	#N/A	#N/A	#N/A	#N/A	#N/A	#N/A
>AALT_g6767	1	0	23	22	0.594343	0	8.29382	7.78006	3.6e-06	5.47392	up	#N/A	#N/A	#N/A	#N/A	#N/A	#N/A	#N/A	#N/A	#N/A
>AALT_g2209	38	17	1316	1094	2.43426	1.16052	88.9395	72.4223	6.73e-56	5.44715	up	#N/A	#N/A	#N/A	#N/A	#N/A	#N/A	#N/A	#N/A	#N/A
>AALT_g2699	7	3	234	201	1.59604	0.728315	44.7847	37.7561	7.12e-32	5.43628	up	#N/A	#N/A	#N/A	#N/A	#N/A	#N/A	#N/A	#N/A	#N/A
>AALT_g6200	3	0	60	71	0.39803	0	6.29886	7.35934	3.07e-14	5.43047	up	--	--	--	--	--	--	Heterokaryon incompatibility protein (HET)	Heterokaryon incompatibility protein 6, OR allele GN=het-6 OS=Neurospora crassa (strain ATCC 24698 / 74-OR23-1A / CBS 708.71 / DSM PE=4 SV=1	--
>AALT_g9722	0	1	19	23	0	0.360963	3.67354	4.24282	8.94e-06	5.41216	up	#N/A	#N/A	#N/A	#N/A	#N/A	#N/A	#N/A	#N/A	#N/A
>AALT_g7710	1	3	68	101	1.15252	2.16273	39.029	56.3672	1.04e-10	5.41112	up	[Q]	Secondary metabolites biosynthesis, transport and catabolism	--	--	--	--	Isochorismatase family	--	--
>AALT_g3553	9	3	220	281	2.67043	1.0171	53.8031	68.2832	9.13e-28	5.37506	up	--	--	--	--	--	--	NmrA-like family;; NADH(P)-binding	--	hypothetical protein [Sphingobium lactosutens]
>AALT_g10396	1	0	22	18	0.461888	0	5.43414	4.32821	1.66e-05	5.30404	up	#N/A	#N/A	#N/A	#N/A	#N/A	#N/A	#N/A	#N/A	#N/A
>AALT_g4619	7	3	214	178	1.17177	0.578016	36.9096	29.0565	2.73e-29	5.28613	up	#N/A	#N/A	#N/A	#N/A	#N/A	#N/A	#N/A	#N/A	#N/A
>AALT_g7996	1	1	46	31	0.222509	0.203495	4.28804	2.8758	7.22e-09	5.26774	up	#N/A	#N/A	#N/A	#N/A	#N/A	#N/A	#N/A	#N/A	#N/A
>AALT_g2512	9	14	409	472	1.65491	2.46499	68.7869	76.5651	2.02e-45	5.26437	up	--	--	--	--	--	--	Alpha/beta hydrolase family;; Alpha/beta hydrolase family;; Alpha/beta hydrolase of unknown function (DUF1100);; Putative esterase	--	hypothetical protein [Mycobacterium avium]
>AALT_g1824	1	5	113	111	0.576255	1.6241	32.2623	31.5399	2.66e-20	5.23591	up	[MG]	--	--	--	[V]	Defense mechanisms	NAD dependent epimerase/dehydratase family;; 3-beta hydroxysteroid dehydrogenase/isomerase family;; Male sterility protein;; NADH(P)-binding;; Polysaccharide biosynthesis protein;; NmrA-like family	Putative uncharacterized oxidoreductase C513.07 GN=SPAC513.07 OS=Schizosaccharomyces pombe (strain 972 / ATCC 24843) PE=3 SV=1	epimerase [Brevundimonas aveniformis]
>AALT_g6737	3	0	59	55	0.22367	0	3.35711	3.06664	1.59e-12	5.23	up	--	--	--	--	--	--	Tetratricopeptide repeat;; Tetratricopeptide repeat;; TPR repeat;; Tetratricopeptide repeat;; NB-ARC domain;; Tetratricopeptide repeat	--	hypothetical protein [Chloroherpeton thalassium]
>AALT_g3828	1	0	18	20	0.379885	0	3.80697	3.97968	3.1e-05	5.22996	up	--	--	--	--	[B]	Chromatin structure and dynamics	PHD-finger	Chromatin modification-related protein YNG2 GN=YNG2 OS=Candida albicans (strain SC5314 / ATCC MYA-2876) PE=3 SV=2	--
>AALT_g3055	5	3	176	120	0.511022	0.327678	16.2479	10.8587	5.25e-12	5.20568	up	#N/A	#N/A	#N/A	#N/A	#N/A	#N/A	#N/A	#N/A	#N/A
>AALT_g4134	0	1	17	19	0	0.274766	2.60785	2.86152	5.86e-05	5.18979	up	--	--	--	--	--	--	Inosine-uridine preferring nucleoside hydrolase	--	hypothetical protein [Kibdelosporangium sp. MJ126-NF4]
>AALT_g4148	5	1	119	101	4.73022	1.55223	111.371	94.4921	5.46e-20	5.18473	up	[S]	Function unknown	--	--	--	--	Glutathione-dependent formaldehyde-activating enzyme	--	hypothetical protein [Blastomonas sp. AAP53]
>AALT_g2700	0	5	98	81	0	0.799905	14.2569	11.7038	3.01e-17	5.18183	up	[GEPR]	--	--	--	[R]	General function prediction only	Sugar (and other) transporter;; Major Facilitator Superfamily	Hexose transporter 2 GN=KHT2 OS=Kluyveromyces lactis (Yeast) PE=3 SV=1	MFS transporter [Legionella pneumophila]
>AALT_g9511	26	31	1058	990	1.82867	2.23629	67.7038	62.2145	4.11e-63	5.16964	up	[R]	General function prediction only	--	--	[M]	Cell wall/membrane/envelope biogenesis	Ankyrin repeats (3 copies);; Ankyrin repeat;; Ankyrin repeats (many copies);; Ankyrin repeat;; Ankyrin repeats (many copies)	Ankyrin repeat protein nuc-2 GN=nuc-2 OS=Neurospora crassa (strain ATCC 24698 / 74-OR23-1A / CBS 708.71 / DSM PE=4 SV=2	hypothetical protein [Candidatus Amoebophilus asiaticus]
>AALT_g6930	9	12	374	377	1.2975	1.73011	48.87	48.1389	3.22e-41	5.1639	up	--	--	--	--	[I]	Lipid transport and metabolism	Patatin-like phospholipase	--	hypothetical protein [Algoriphagus vanfongensis]
>AALT_g3362	7	3	157	202	0.690115	0.327272	14.4028	18.0732	3.69e-24	5.15915	up	--	--	--	--	--	--	Eukaryotic aspartyl protease	--	--
>AALT_g641	1	0	14	22	2.76234	0	21.9082	33.7773	5.84e-05	5.15187	up	[P]	Inorganic ion transport and metabolism	--	K01673|5e-31|pno:SNOG_06670|hypothetical protein	[P]	Inorganic ion transport and metabolism	Carbonic anhydrase	Carbonic anhydrase GN=AN1805 OS=Emericella nidulans (strain FGSC A4 / ATCC 38163 / CBS 112.46 / NRRL PE=1 SV=2	carbonic anhydrase [Ralstonia mannitolilytica]
>AALT_g8774	32	33	1160	1131	3.86675	4.12089	134.151	126.877	7.24e-65	5.14054	up	[O]	Posttranslational modification, protein turnover, chaperones	--	--	[O]	Posttranslational modification, protein turnover, chaperones	ATPase family associated with various cellular activities (AAA)	Lon protease homolog, mitochondrial (Precursor) GN=pim1 OS=Schizosaccharomyces pombe (strain 972 / ATCC 24843) PE=3 SV=1	hypothetical protein [Magnetospirillum magnetotacticum]
>AALT_g4272	3	0	54	53	0.219157	0	2.99995	2.89344	8.31e-12	5.13857	up	--	--	--	--	--	--	Poly(ADP-ribose) polymerase catalytic domain	--	--
>AALT_g4221	21	12	644	513	3.62975	2.21795	126.428	99.6873	7.06e-34	5.12754	up	--	--	--	--	--	--	--	--	hypothetical protein AYK19_00825 [Thermoplasmatales archaeon DG-70-1]
>AALT_g56	1	0	17	18	0.440859	0	4.07928	4.05341	7.99e-05	5.11132	up	[G]	Carbohydrate transport and metabolism	--	--	[C]	Energy production and conversion	Phosphoenolpyruvate phosphomutase;; Isocitrate lyase family	Mitochondrial 2-methylisocitrate lyase GN=ICL2 OS=Saccharomyces cerevisiae (strain ATCC 204508 / S288c) PE=1 SV=1	hypothetical protein [Alicyclobacillus ferrooxydans]
>AALT_g4614	7	1	143	136	0.487958	0.117936	8.73361	8.12577	4e-23	5.11087	up	--	--	--	--	--	--	Heterokaryon incompatibility protein (HET)	--	--
>AALT_g3288	1	3	71	66	0.391845	0.742707	12.5473	11.3702	4.36e-14	5.10839	up	[C]	Energy production and conversion	--	--	[C]	Energy production and conversion	Aldo/keto reductase family	Norsolorinic acid reductase GN=norA OS=Aspergillus parasiticus PE=3 SV=1	aldo/keto reductase [Nocardia terpenica]
>AALT_g4063	563	259	14497	13505	33.5653	16.0056	855.556	784.79	2.62e-48	5.08414	up	[Q]	Secondary metabolites biosynthesis, transport and catabolism	--	--	[R]	General function prediction only	Animal haem peroxidase;; Cytochrome P450	9,12-octadecadienoate 8-hydroperoxide 8R-isomerase GN=ppoA OS=Neosartorya fumigata (strain CEA10 / CBS 144.89 / FGSC A1163) PE=3 SV=1	hypothetical protein [Methylobacterium sp. MB200]
>AALT_g9586	15	12	426	482	3.21495	2.59947	85.2516	93.7609	1.56e-44	5.07038	up	--	--	--	--	[O]	Posttranslational modification, protein turnover, chaperones	IBR domain	--	--
>AALT_g4885	19	47	982	1210	35.4746	84.8462	1738.9	2115.02	1.9e-41	5.06248	up	#N/A	#N/A	#N/A	#N/A	#N/A	#N/A	#N/A	#N/A	#N/A
>AALT_g10091	47	36	1433	1313	3.35309	2.58715	78.1138	70.2333	1.55e-66	5.04644	up	--	--	--	--	[OT]	--	Calpain family cysteine protease;; Protein of unknown function (DUF587)	Calpain-like protease palB/rim-13 GN=rim-13 OS=Neurospora crassa (strain ATCC 24698 / 74-OR23-1A / CBS 708.71 / DSM PE=3 SV=2	peptidase C2 [Frankia sp. EuI1c]
>AALT_g4029	1	5	117	79	0.112267	0.327273	6.54209	4.30387	1.88e-10	5.04336	up	--	--	--	--	--	--	Ankyrin repeats (3 copies);; Ankyrin repeat;; Ankyrin repeat;; Ankyrin repeats (many copies);; Ankyrin repeats (many copies);; NACHT domain	--	--
>AALT_g3555	3	3	94	103	6.27413	5.90276	164.755	172.21	4.22e-18	5.03791	up	#N/A	#N/A	#N/A	#N/A	#N/A	#N/A	#N/A	#N/A	#N/A
>AALT_g6854	21	8	440	514	12.0631	5.29324	272.085	306.392	2.68e-45	5.03222	up	--	--	--	--	--	--	short chain dehydrogenase;; KR domain	--	SDR family oxidoreductase [Hymenobacter sp. MIMtkLc17]
>AALT_g10198	15	14	504	443	0.735737	0.695371	22.6631	19.6142	4.78e-45	5.02947	up	--	--	--	--	--	--	Protein of unknown function (DUF3176);; Heterokaryon incompatibility protein (HET)	--	protein of unknown function (Leucine Rich repeat domain) [endosymbiont DhMRE of Dentiscutata heterogama]
>AALT_g5176	1	0	15	18	9.1136	0	66.3968	79.6293	0.000150642	5.0264	up	#N/A	#N/A	#N/A	#N/A	#N/A	#N/A	#N/A	#N/A	#N/A
>AALT_g10946	0	1	18	14	0	0.33561	3.49922	2.67194	0.000208056	5.01995	up	--	--	--	--	--	--	Arrestin (or S-antigen), N-terminal domain	--	--
>AALT_g8132	0	1	17	15	0	0.466422	4.40179	4.02297	0.000208056	5.01992	up	--	--	--	--	--	--	NmrA-like family;; NADH(P)-binding;; short chain dehydrogenase;; NAD dependent epimerase/dehydratase family;; KR domain	--	--
>AALT_g8489	1	7	133	118	7.65071	27.9693	529.122	472.312	4.49e-21	4.98668	up	#N/A	#N/A	#N/A	#N/A	#N/A	#N/A	#N/A	#N/A	#N/A
>AALT_g150	1	0	15	17	0.274941	0	2.01478	2.24056	0.000207863	4.98202	up	--	--	--	--	--	--	alpha/beta hydrolase fold;; Carboxylesterase family;; Prolyl oligopeptidase family	--	--
>AALT_g8793	3	1	70	54	0.995217	0.496617	18.751	13.8675	8e-13	4.94568	up	#N/A	#N/A	#N/A	#N/A	#N/A	#N/A	#N/A	#N/A	#N/A
>AALT_g462	1	0	18	13	1.27094	0	14.5465	10.3795	0.000285144	4.93634	up	#N/A	#N/A	#N/A	#N/A	#N/A	#N/A	#N/A	#N/A	#N/A
>AALT_g11621	7	1	142	104	0.85578	0.209202	15.8891	11.3179	2.95e-15	4.92933	up	--	--	--	--	--	--	Heterokaryon incompatibility protein (HET)	Heterokaryon incompatibility protein 6, OR allele GN=het-6 OS=Neurospora crassa (strain ATCC 24698 / 74-OR23-1A / CBS 708.71 / DSM PE=4 SV=1	--
>AALT_g10461	1	3	42	79	3.03721	5.51985	71.156	130.189	9.77e-05	4.92904	up	#N/A	#N/A	#N/A	#N/A	#N/A	#N/A	#N/A	#N/A	#N/A
>AALT_g1123	7	7	239	187	1.36504	1.26304	37.5783	28.4831	4.91e-25	4.92827	up	[IQR]	--	--	--	--	--	short chain dehydrogenase	--	dehydrogenase [Ignavibacterium album]
>AALT_g6058	55	42	1445	1502	2.36809	1.87517	67.7121	70.7791	1.48e-65	4.92342	up	[Q]	Secondary metabolites biosynthesis, transport and catabolism	--	--	[I]	Lipid transport and metabolism	Beta-ketoacyl synthase, N-terminal domain;; Acyl transferase domain;; Beta-ketoacyl synthase, C-terminal domain;; Thioesterase domain;; Phosphopantetheine attachment site;; Polyketide synthase dehydratase;; Alpha/beta hydrolase family;; Alpha/beta hydrolase family;; Thiolase, N-terminal domain	Conidial yellow pigment biosynthesis polyketide synthase GN=wA OS=Emericella nidulans (strain FGSC A4 / ATCC 38163 / CBS 112.46 / NRRL PE=1 SV=2	polyketide synthase [Microcystis aeruginosa]
>AALT_g4644	3	1	60	62	1.24537	0.6187	22.2703	22.677	1.25e-12	4.92215	up	#N/A	#N/A	#N/A	#N/A	#N/A	#N/A	#N/A	#N/A	#N/A
>AALT_g7395	11	1	198	168	1.84783	0.301132	36.497	31.238	1.77e-26	4.91595	up	--	--	--	--	--	--	Protein of unknown function (DUF3533)	Nitrosoguanidine resistance protein SNG1 GN=SNG1 OS=Saccharomyces cerevisiae (strain ATCC 204508 / S288c) PE=1 SV=1	--
>AALT_g1032	1	3	67	51	0.132931	0.25159	4.17272	3.11809	3.12e-12	4.89305	up	--	--	--	--	[T]	Signal transduction mechanisms	Protein kinase domain;; Protein tyrosine kinase	Serine/threonine-protein kinase RAD53 GN=P2588 OS=Saccharomyces cerevisiae (strain ATCC 204508 / S288c) PE=1 SV=1	Serine/threonine-protein kinase PknB [Planctomyces sp. SH-PL62]
>AALT_g7960	1	5	99	77	0.50396	1.38952	23.8412	17.9596	2.5e-16	4.88805	up	--	--	--	--	--	--	Ankyrin repeats (3 copies);; Ankyrin repeats (many copies);; Ankyrin repeat;; Ankyrin repeat	--	--
>AALT_g4873	1	1	37	22	0.15826	0.150747	3.04736	1.77557	1.83e-05	4.88362	up	--	--	--	--	--	--	Ankyrin repeats (many copies);; Ankyrin repeats (3 copies);; Ankyrin repeats (many copies);; Ankyrin repeat;; Ankyrin repeat	--	--
>AALT_g747	1	1	29	30	0.254068	0.238259	3.67894	3.83936	3.26e-07	4.88348	up	--	--	--	--	--	--	NAD dependent epimerase/dehydratase family	Uncharacterized protein C757.02c GN=SPCC757.02c OS=Schizosaccharomyces pombe (strain 972 / ATCC 24843) PE=4 SV=1	NAD-dependent dehydratase [Oceanibaculum pacificum]
>AALT_g900	1	5	89	86	0.264064	0.72998	12.8775	12.0782	3.05e-16	4.87977	up	--	--	--	--	--	--	Tannase and feruloyl esterase	Probable feruloyl esterase B (Precursor) GN=faeB OS=Aspergillus clavatus (strain ATCC 1007 / CBS 513.65 / DSM 816 / NCTC PE=3 SV=1	feruloyl esterase [Terriglobus sp. TAA 43]
>AALT_g11583	5	8	194	187	0.716079	1.11788	27.333	25.8493	7.7e-27	4.87844	up	[Q]	Secondary metabolites biosynthesis, transport and catabolism	--	--	[Q]	Secondary metabolites biosynthesis, transport and catabolism	Retinal pigment epithelial membrane protein	--	Apocarotenoid-15,15&apos;-oxygenase [Planctomyces sp. SH-PL14]
>AALT_g10197	0	1	9	20	0	0.480164	2.55072	5.17623	0.00934554	4.87768	up	[RTKL]	--	Molecular Function: transferase activity, transferring phosphorus-containing groups (GO:0016772);;	--	[T]	Signal transduction mechanisms	Protein kinase domain;; Protein tyrosine kinase	Serine/threonine-protein kinase PKH3 GN=PKH3 OS=Saccharomyces cerevisiae (strain ATCC 204508 / S288c) PE=1 SV=1	serine/threonine protein kinase [Amycolatopsis rifamycinica]
>AALT_g9180	7	5	201	149	0.396816	0.280795	9.98906	7.15241	2.39e-17	4.86402	up	[R]	General function prediction only	--	--	[I]	Lipid transport and metabolism	Patatin-like phospholipase	--	Patatin [Chrysosporum ovalisporum]
>AALT_g8071	7	5	205	143	1.35898	0.967231	33.453	23.2895	8.87e-13	4.85577	up	#N/A	#N/A	#N/A	#N/A	#N/A	#N/A	#N/A	#N/A	#N/A
>AALT_g3263	5	0	92	54	1.88288	0	31.0906	17.9123	4.3e-06	4.85009	up	--	--	--	--	--	--	RTA1 like protein	Protein RTM1 GN=RTM1 OS=Saccharomyces cerevisiae (Baker&apos;s yeast) PE=3 SV=1	--
>AALT_g2392	0	1	15	13	0	0.288591	1.93849	1.73587	0.000735707	4.82728	up	#N/A	#N/A	#N/A	#N/A	#N/A	#N/A	#N/A	#N/A	#N/A
>AALT_g10335	21	17	540	525	1.35813	1.17736	33.9719	32.3947	2.3e-45	4.80758	up	--	--	--	--	--	--	Tannase and feruloyl esterase;; T5orf172 domain;; Meiotically up-regulated gene 113	Probable feruloyl esterase B (Precursor) GN=faeB OS=Aspergillus niger (strain CBS 513.88 / FGSC A1513) PE=3 SV=1	Tannase and feruloyl esterase [Nitrospirillum amazonense]
>AALT_g9536	131	61	2963	2330	25.5822	11.9549	614.43	464.016	5.6e-31	4.77894	up	[O]	Posttranslational modification, protein turnover, chaperones	--	K13993|9e-67|pno:SNOG_02476|hypothetical protein	[O]	Posttranslational modification, protein turnover, chaperones	Hsp20/alpha crystallin family	Heat shock protein 42 GN=HSP42 OS=Saccharomyces cerevisiae (strain ATCC 204508 / S288c) PE=1 SV=1	heat-shock protein [Streptomyces scabiei]
>AALT_g8591	0	1	9	18	0	0.29604	1.56031	2.84378	0.00383266	4.77461	up	#N/A	#N/A	#N/A	#N/A	#N/A	#N/A	#N/A	#N/A	#N/A
>AALT_g10484	1	3	60	47	0.463564	0.88242	19.385	15.2311	3.91e-11	4.75187	up	--	--	--	--	--	--	Ubiquitin 3 binding protein But2 C-terminal domain	--	--
>AALT_g7074	5	1	87	75	1.12209	0.362642	15.4404	12.7828	4.26e-15	4.74322	up	#N/A	#N/A	#N/A	#N/A	#N/A	#N/A	#N/A	#N/A	#N/A
>AALT_g10194	0	3	33	46	0	0.389277	3.1813	4.3666	7.8e-09	4.73862	up	--	--	--	--	--	--	Protein kinase domain	--	hypothetical protein [Bradyrhizobium sp. ORS 285]
>AALT_g10958	1	0	14	13	0.593958	0	4.45858	4.18112	0.00100426	4.73696	up	--	--	--	--	--	--	--	--	hypothetical protein [Frigoribacterium sp. Leaf164]
>AALT_g1693	1	0	13	14	0.32276	0	2.16251	2.36156	0.00100426	4.73692	up	#N/A	#N/A	#N/A	#N/A	#N/A	#N/A	#N/A	#N/A	#N/A
>AALT_g980	19	17	551	409	3.84486	3.71353	123.215	89.7918	3.86e-19	4.73684	up	[GEPR]	--	--	--	[R]	General function prediction only	Major Facilitator Superfamily	Caffeine resistance protein 5 GN=caf5 OS=Schizosaccharomyces pombe (strain 972 / ATCC 24843) PE=3 SV=1	Uncharacterised protein [Chlamydia trachomatis]
>AALT_g2732	13	3	255	172	3.06677	0.822148	59.7552	40.8634	6.8e-11	4.72727	up	#N/A	#N/A	#N/A	#N/A	#N/A	#N/A	#N/A	#N/A	#N/A
>AALT_g2682	19	22	599	483	0.976345	1.2074	27.076	21.3531	2.97e-34	4.72422	up	[R]	General function prediction only	--	--	[M]	Cell wall/membrane/envelope biogenesis	Ankyrin repeats (3 copies);; Ankyrin repeat;; Ankyrin repeats (many copies);; Ankyrin repeats (many copies);; Ankyrin repeat;; Patatin-like phospholipase;; AAA ATPase domain;; NACHT domain	--	hypothetical protein [Candidatus Amoebophilus asiaticus]
>AALT_g11511	21	15	452	500	7.5921	6.01106	174.183	193.623	2.42e-42	4.72257	up	#N/A	#N/A	#N/A	#N/A	#N/A	#N/A	#N/A	#N/A	#N/A
>AALT_g9151	1	3	65	39	1.07208	1.93685	39.5936	22.9682	4.68e-06	4.71091	up	--	--	--	--	--	--	Cupin	--	Oxalate decarboxylase OxdD [Amycolatopsis sp. M39]
>AALT_g9980	66	84	1929	1935	5.20687	6.69087	117.875	116.222	3.67e-64	4.69018	up	[O]	Posttranslational modification, protein turnover, chaperones	--	--	[O]	Posttranslational modification, protein turnover, chaperones	ATPase family associated with various cellular activities (AAA)	Uncharacterized AAA domain-containing protein C24B10.10c GN=SPCC24B10.10c OS=Schizosaccharomyces pombe (strain 972 / ATCC 24843) PE=3 SV=1	hypothetical protein [Magnetospirillum magnetotacticum]
>AALT_g1151	13	5	264	203	0.734057	0.290292	12.9407	9.71172	1.75e-21	4.68989	up	#N/A	#N/A	#N/A	#N/A	#N/A	#N/A	#N/A	#N/A	#N/A
>AALT_g8070	7	1	103	105	0.688236	0.165875	9.59731	9.54756	9.12e-18	4.68717	up	#N/A	#N/A	#N/A	#N/A	#N/A	#N/A	#N/A	#N/A	#N/A
>AALT_g10397	0	1	17	8	0	0.360335	3.69957	1.76387	0.00884508	4.66393	up	[GEPR]	--	--	--	[R]	General function prediction only	Major Facilitator Superfamily;; Fungal trichothecene efflux pump (TRI12);; Sugar (and other) transporter	Uncharacterized transporter C3H1.06c GN=SPAC3H1.06c OS=Schizosaccharomyces pombe (strain 972 / ATCC 24843) PE=3 SV=1	MFS transporter [Streptacidiphilus melanogenes]
>AALT_g3058	5	5	110	142	1.31978	1.26216	23.7855	30.5136	5.46e-20	4.65614	up	[CR]	--	--	--	[CR]	--	Zinc-binding dehydrogenase;; Zinc-binding dehydrogenase;; Alcohol dehydrogenase GroES-like domain	Zinc-type alcohol dehydrogenase-like protein C16A3.02c GN=SPBC16A3.02c OS=Schizosaccharomyces pombe (strain 972 / ATCC 24843) PE=3 SV=1	hypothetical protein A11Q_2420 [Bdellovibrio exovorus JSS]
>AALT_g8373	5	1	75	77	1.3045	0.396714	15.6264	15.4691	3.36e-14	4.65125	up	[QR]	--	--	--	--	--	Methyltransferase domain;; Methyltransferase domain;; Methyltransferase domain;; Methyltransferase domain;; ubiE/COQ5 methyltransferase family;; Methyltransferase domain;; Methyltransferase domain	--	--
>AALT_g2617	5	1	74	78	0.690439	0.215172	8.11785	8.49894	3.36e-14	4.65124	up	--	--	--	--	--	--	Heterokaryon incompatibility protein (HET)	Heterokaryon incompatibility protein 6, OR allele GN=het-6 OS=Neurospora crassa (strain ATCC 24698 / 74-OR23-1A / CBS 708.71 / DSM PE=4 SV=1	--
>AALT_g4129	9	8	212	214	1.99531	1.91671	44.7139	43.5014	2.05e-27	4.64698	up	[MG]	--	--	--	--	--	NmrA-like family;; NADH(P)-binding;; Semialdehyde dehydrogenase, NAD binding domain	--	NAD(P)-dependent oxidoreductase [Fibrisoma limi]
>AALT_g5583	24	10	429	424	15.5826	6.54507	280.413	269.254	1.63e-39	4.64202	up	#N/A	#N/A	#N/A	#N/A	#N/A	#N/A	#N/A	#N/A	#N/A
>AALT_g8460	3	1	51	49	2.04191	0.943689	27.1778	24.5323	1.97e-10	4.63529	up	#N/A	#N/A	#N/A	#N/A	#N/A	#N/A	#N/A	#N/A	#N/A
>AALT_g11491	0	5	61	61	0	5.80872	77.9222	76.1517	5.38e-12	4.6287	up	#N/A	#N/A	#N/A	#N/A	#N/A	#N/A	#N/A	#N/A	#N/A
>AALT_g5923	273	243	6423	6271	68.5178	62.0107	1606.22	1520.5	1.17e-56	4.62039	up	[G]	Carbohydrate transport and metabolism	--	--	--	--	HpcH/HpaI aldolase/citrate lyase family	--	HpcH/HpaI aldolase/citrate lyase family protein [Leptospira borgpetersenii str. 200801926]
>AALT_g5050	30	24	735	586	3.82301	3.0991	95.4185	75.338	4.03e-31	4.61133	up	#N/A	#N/A	#N/A	#N/A	#N/A	#N/A	#N/A	#N/A	#N/A
>AALT_g428	17	1	229	215	2.21317	0.233817	29.9311	27.1586	6.18e-28	4.60864	up	--	--	--	--	--	--	Est1 DNA/RNA binding domain	Uncharacterized protein YIL151C GN=YIL151C OS=Saccharomyces cerevisiae (strain ATCC 204508 / S288c) PE=1 SV=1	--
>AALT_g10243	3	3	80	65	1.3859	1.43182	30.4039	23.8589	1.46e-13	4.59585	up	#N/A	#N/A	#N/A	#N/A	#N/A	#N/A	#N/A	#N/A	#N/A
>AALT_g9080	5	8	172	139	0.786141	1.28274	23.1528	18.609	1.92e-22	4.58561	up	[GEPR]	--	--	--	[R]	General function prediction only	Sugar (and other) transporter;; Major Facilitator Superfamily	Hexose transporter HXT10 GN=HXT10 OS=Saccharomyces cerevisiae (strain ATCC 204508 / S288c) PE=1 SV=1	MFS transporter [Streptomyces sp. NRRL F-3213]
>AALT_g1197	1	1	21	25	0.445968	0.428419	5.42315	6.31485	1.24e-05	4.52437	up	#N/A	#N/A	#N/A	#N/A	#N/A	#N/A	#N/A	#N/A	#N/A
>AALT_g892	13	1	169	154	2.18228	0.302444	25.5733	22.9616	1.02e-22	4.51278	up	--	--	--	--	--	--	CorA-like Mg2+ transporter protein	--	--
>AALT_g3301	26	14	506	408	1.32226	0.739992	23.2583	18.267	1.01e-31	4.50936	up	--	--	--	--	--	--	NACHT domain	Vegetative incompatibility protein HET-E-1 GN=HET-E1 OS=Podospora anserina (Pleurage anserina) PE=4 SV=1	--
>AALT_g514	1	0	11	12	0.215978	0	1.42444	1.52315	0.00363267	4.5056	up	[G]	Carbohydrate transport and metabolism	--	--	--	--	Glycosyl hydrolases family 43	--	MULTISPECIES: glycoside hydrolase 43 family protein [Massilia]
>AALT_g5958	15	15	350	319	2.64663	2.81366	58.763	52.4531	1.05e-33	4.47984	up	#N/A	#N/A	#N/A	#N/A	#N/A	#N/A	#N/A	#N/A	#N/A
>AALT_g11458	0	1	11	11	0	0.16399	0.96324	0.959615	0.00500371	4.47932	up	--	--	--	--	[R]	General function prediction only	Protein kinase domain;; Protein tyrosine kinase	Serine/threonine-protein kinase SSN3 GN=SSN3 OS=Candida glabrata (strain ATCC 2001 / CBS 138 / JCM 3761 / NBRC 0622 / PE=3 SV=1	--
>AALT_g7723	0	1	10	12	0	0.64026	3.25867	3.89396	0.00500371	4.47928	up	#N/A	#N/A	#N/A	#N/A	#N/A	#N/A	#N/A	#N/A	#N/A
>AALT_g10317	3	3	80	51	0.372085	0.36834	9.58037	6.17829	2.71e-07	4.44942	up	#N/A	#N/A	#N/A	#N/A	#N/A	#N/A	#N/A	#N/A	#N/A
>AALT_g11480	1	0	13	9	0.333103	0	2.3148	1.57475	0.00499203	4.44158	up	--	--	--	--	[R]	General function prediction only	O-methyltransferase	Demethylsterigmatocystin 6-O-methyltransferase GN=omtB OS=Aspergillus flavus PE=3 SV=1	SAM-dependent methyltransferase [Streptomyces albus]
>AALT_g372	5	0	60	50	1.63065	0	18.16	14.8901	7.62e-11	4.44153	up	--	--	--	--	--	--	RNA recognition motif. (a.k.a. RRM, RBD, or RNP domain)	--	--
>AALT_g4253	1	0	12	10	0.0580248	0	0.238636	0.194249	0.00499203	4.44153	up	#N/A	#N/A	#N/A	#N/A	#N/A	#N/A	#N/A	#N/A	#N/A
>AALT_g1689	1	0	11	11	0.508087	0	3.52439	3.4298	0.00499203	4.44149	up	[EM]	--	Cellular Component: cytoplasm (GO:0005737);; Molecular Function: 4-hydroxy-tetrahydrodipicolinate synthase (GO:0008840);; Biological Process: lysine biosynthetic process via diaminopimelate (GO:0009089);; Molecular Function: amine-lyase activity (GO:0016843);; Biological Process: diaminopimelate biosynthetic process (GO:0019877);;	K01714|0.0|pno:SNOG_02409|hypothetical protein	--	--	Dihydrodipicolinate synthetase family	Putative 4-hydroxy-2-oxoglutarate aldolase, mitochondrial GN=CIMG_00151 OS=Coccidioides immitis (strain RS) PE=3 SV=1	dihydrodipicolinate synthase family protein [Acinetobacter brisouii]
>AALT_g4694	0	1	14	7	0	0.164294	1.22105	0.634195	0.00744397	4.41238	up	--	--	--	--	--	--	Heterokaryon incompatibility protein (HET)	Heterokaryon incompatibility protein 6, OR allele GN=het-6 OS=Neurospora crassa (strain ATCC 24698 / 74-OR23-1A / CBS 708.71 / DSM PE=4 SV=1	--
>AALT_g4730	0	1	12	9	0	0.460141	2.89892	2.12797	0.00687335	4.41228	up	#N/A	#N/A	#N/A	#N/A	#N/A	#N/A	#N/A	#N/A	#N/A
>AALT_g225	9	10	217	187	2.5068	3.00702	67.1001	56.603	3.13e-25	4.41217	up	[R]	General function prediction only	--	--	--	--	Amidohydrolase	--	MULTISPECIES: amidohydrolase [Serratia]
>AALT_g6901	0	1	8	13	0	0.839147	3.68153	6.19004	0.00687335	4.41209	up	#N/A	#N/A	#N/A	#N/A	#N/A	#N/A	#N/A	#N/A	#N/A
>AALT_g6891	9	26	299	438	16.3953	43.6469	543.512	774.652	3.81e-11	4.40621	up	#N/A	#N/A	#N/A	#N/A	#N/A	#N/A	#N/A	#N/A	#N/A
>AALT_g11248	61	40	1108	1033	4.52069	3.054	83.516	76.5194	1.03e-52	4.4028	up	--	--	--	--	--	--	Domain of unknown function (DUF3425)	--	--
>AALT_g966	1	1	24	18	0.11698	0.114793	1.48773	1.08878	3.94e-05	4.39324	up	#N/A	#N/A	#N/A	#N/A	#N/A	#N/A	#N/A	#N/A	#N/A
>AALT_g3923	34	22	556	609	5.41445	3.66666	89.981	97.0855	2.08e-42	4.37554	up	--	--	--	--	--	--	--	--	hypothetical protein [Fischerella sp. PCC 9339]
>AALT_g6170	1	0	12	9	0.427936	0	2.7612	2.07463	0.00685647	4.37445	up	--	--	--	--	[QR]	--	non-haem dioxygenase in morphine synthesis N-terminal;; 2OG-Fe(II) oxygenase superfamily	UPF0676 protein C1494.01 GN=SPCC1494.01 OS=Schizosaccharomyces pombe (strain 972 / ATCC 24843) PE=3 SV=2	dioxygenase isopenicillin N synthase [Rivularia sp. PCC 7116]
>AALT_g10312	7	1	81	86	1.55174	0.376255	15.4551	15.6793	2.18e-14	4.37042	up	#N/A	#N/A	#N/A	#N/A	#N/A	#N/A	#N/A	#N/A	#N/A
>AALT_g10901	0	3	34	27	0	0.826675	7.51804	6.14101	7.89e-07	4.36572	up	--	--	--	--	[QR]	--	2OG-Fe(II) oxygenase superfamily;; non-haem dioxygenase in morphine synthesis N-terminal	UPF0676 protein C1494.01 GN=SPCC1494.01 OS=Schizosaccharomyces pombe (strain 972 / ATCC 24843) PE=3 SV=2	--
>AALT_g6393	5	96	778	1272	1.24849	21.9129	158.95	257.534	3.56e-07	4.36107	up	--	--	--	--	--	--	Taurine catabolism dioxygenase TauD, TfdA family	Putative alpha-ketoglutarate-dependent sulfonate dioxygenase GN=SPBC460.04c OS=Schizosaccharomyces pombe (strain 972 / ATCC 24843) PE=3 SV=1	hypothetical protein, partial [Bacillus cereus]
>AALT_g2730	1	1	23	18	0.0560544	0.0534373	0.648277	0.497552	5.28e-05	4.35846	up	[Q]	Secondary metabolites biosynthesis, transport and catabolism	Molecular Function: catalytic activity (GO:0003824);;	--	[I]	Lipid transport and metabolism	Beta-ketoacyl synthase, N-terminal domain;; KR domain;; Acyl transferase domain;; Polyketide synthase dehydratase;; short chain dehydrogenase;; Beta-ketoacyl synthase, C-terminal domain;; Zinc-binding dehydrogenase;; Methyltransferase domain;; Methyltransferase domain;; Methyltransferase domain;; Methyltransferase domain;; Zinc-binding dehydrogenase;; Methyltransferase domain;; ubiE/COQ5 methyltr…	Lovastatin nonaketide synthase GN=lovB OS=Aspergillus terreus (strain NIH 2624 / FGSC A1156) PE=3 SV=2	polyketide synthase [Nodularia spumigena]
>AALT_g6981	9	3	127	119	0.776329	0.292489	9.69086	8.82944	1.64e-18	4.34899	up	[R]	General function prediction only	--	--	[R]	General function prediction only	Ankyrin repeats (3 copies);; Ankyrin repeat;; Ankyrin repeats (many copies);; Ankyrin repeat;; Ankyrin repeats (many copies)	--	hypothetical protein [Corallococcus coralloides]
>AALT_g11393	3	1	33	49	0.476113	0.231858	3.79326	5.45432	5.67e-08	4.34887	up	--	--	--	--	--	--	Prion-inhibition and propagation	Heterokaryon incompatibility protein s GN=het-s OS=Podospora anserina (Pleurage anserina) PE=1 SV=3	--
>AALT_g5181	5	1	68	55	0.373794	0.119153	3.97895	3.1523	1.59e-11	4.3459	up	--	--	--	--	--	--	Heterokaryon incompatibility protein (HET)	--	--
>AALT_g11830	97	52	1526	1510	47.2417	26.3558	681.063	680.456	5.18e-56	4.34394	up	#N/A	#N/A	#N/A	#N/A	#N/A	#N/A	#N/A	#N/A	#N/A
>AALT_g8151	0	3	30	30	0	1.14121	7.80063	7.82722	1.02e-06	4.34182	up	#N/A	#N/A	#N/A	#N/A	#N/A	#N/A	#N/A	#N/A	#N/A
>AALT_g6283	30	19	500	495	12.4971	8.06133	207.334	203.092	2.82e-39	4.34045	up	#N/A	#N/A	#N/A	#N/A	#N/A	#N/A	#N/A	#N/A	#N/A
>AALT_g3454	26	19	475	436	3.19553	2.37668	50.2953	45.6355	1.06e-37	4.33739	up	--	--	--	--	--	--	Heterokaryon incompatibility protein (HET)	Heterokaryon incompatibility protein 6, OR allele GN=het-6 OS=Neurospora crassa (strain ATCC 24698 / 74-OR23-1A / CBS 708.71 / DSM PE=4 SV=1	--
>AALT_g1319	5	5	97	103	1.94415	1.90016	37.6556	38.3064	4.55e-16	4.32276	up	#N/A	#N/A	#N/A	#N/A	#N/A	#N/A	#N/A	#N/A	#N/A
>AALT_g2170	28	24	541	498	3.97819	3.52844	64.1505	58.2234	9.38e-40	4.31996	up	[Q]	Secondary metabolites biosynthesis, transport and catabolism	--	--	[Q]	Secondary metabolites biosynthesis, transport and catabolism	Cytochrome P450	Ent-kaurene oxidase GN=CYP503A1 OS=Gibberella intermedia (Bulb rot disease fungus) PE=1 SV=1	cytochrome P450 [Algiphilus aromaticivorans]
>AALT_g4135	1	0	7	13	0.444085	0	1.9056	3.5959	0.00940812	4.30383	up	#N/A	#N/A	#N/A	#N/A	#N/A	#N/A	#N/A	#N/A	#N/A
>AALT_g1592	261	168	3926	4427	127.136	79.2638	2056.07	2287.28	3.11e-55	4.27997	up	#N/A	#N/A	#N/A	#N/A	#N/A	#N/A	#N/A	#N/A	#N/A
>AALT_g8604	0	8	83	70	0	0.798253	6.65776	5.53892	3.49e-13	4.27732	up	#N/A	#N/A	#N/A	#N/A	#N/A	#N/A	#N/A	#N/A	#N/A
>AALT_g7246	200	71	2604	2635	44.4445	16.2308	615.482	626.265	3.74e-57	4.2648	up	#N/A	#N/A	#N/A	#N/A	#N/A	#N/A	#N/A	#N/A	#N/A
>AALT_g10050	11	17	252	284	2.58001	4.00423	49.013	54.3205	2e-28	4.26361	up	[MG]	--	--	--	--	--	NmrA-like family;; NADH(P)-binding	--	nucleoside-diphosphate sugar epimerase [Pseudomonas sp. AAC]
>AALT_g8942	5	1	61	55	1.04727	0.330849	10.312	9.00916	7.14e-11	4.26134	up	#N/A	#N/A	#N/A	#N/A	#N/A	#N/A	#N/A	#N/A	#N/A
>AALT_g472	3	1	46	31	0.608765	0.29042	7.71624	5.25038	9.98e-08	4.25831	up	[L]	Replication, recombination and repair	--	K01175|4e-43|afm:AFUA_7G00870|RNA exonuclease (EC:3.1.-.-)	[L]	Replication, recombination and repair	--	RNA exonuclease 3 GN=REX3 OS=Candida albicans (strain SC5314 / ATCC MYA-2876) PE=3 SV=1	--
>AALT_g7063	13	10	224	212	1.38145	1.1336	20.7844	19.1214	2.63e-25	4.24302	up	--	--	--	--	--	--	Heterokaryon incompatibility protein (HET)	Heterokaryon incompatibility protein 6, OR allele GN=het-6 OS=Neurospora crassa (strain ATCC 24698 / 74-OR23-1A / CBS 708.71 / DSM PE=4 SV=1	--
>AALT_g7198	7	1	87	65	1.61154	0.383771	18.5731	13.6263	4.24e-13	4.23473	up	#N/A	#N/A	#N/A	#N/A	#N/A	#N/A	#N/A	#N/A	#N/A
>AALT_g3117	9	21	246	311	21.8341	45.4478	591.549	720.503	4.64e-24	4.22302	up	#N/A	#N/A	#N/A	#N/A	#N/A	#N/A	#N/A	#N/A	#N/A
>AALT_g7064	0	3	29	26	0	0.336987	2.76243	2.44438	3.82e-06	4.21632	up	--	--	--	--	--	--	NACHT domain	--	--
>AALT_g9719	3	8	112	91	2.73143	6.60319	92.567	77.4972	8.2e-16	4.21543	up	#N/A	#N/A	#N/A	#N/A	#N/A	#N/A	#N/A	#N/A	#N/A
>AALT_g11247	13	12	230	234	2.08366	2.01114	32.88	32.7408	5.55e-26	4.21421	up	--	--	--	--	--	--	CorA-like Mg2+ transporter protein	--	--
>AALT_g6431	5	5	103	81	0.552122	0.522328	10.1464	7.73247	8.7e-15	4.20254	up	[O]	Posttranslational modification, protein turnover, chaperones	--	--	[O]	Posttranslational modification, protein turnover, chaperones	Subtilase family	Subtilisin-like protease 3 (Precursor) GN=YSP3 OS=Saccharomyces cerevisiae (strain ATCC 204508 / S288c) PE=2 SV=2	hypothetical protein [Lysobacter sp. Root916]
>AALT_g11976	15	5	197	173	3.20096	1.12288	39.5599	34.3833	7.24e-23	4.20091	up	#N/A	#N/A	#N/A	#N/A	#N/A	#N/A	#N/A	#N/A	#N/A
>AALT_g5678	1	3	38	35	1.53219	2.93258	33.9316	31.2893	1.32e-07	4.20018	up	#N/A	#N/A	#N/A	#N/A	#N/A	#N/A	#N/A	#N/A	#N/A
>AALT_g7978	0	3	32	22	0	2.34521	21.9546	14.933	4.96e-06	4.18991	up	#N/A	#N/A	#N/A	#N/A	#N/A	#N/A	#N/A	#N/A	#N/A
>AALT_g10215	32	19	453	472	2.8533	1.78994	41.3637	41.3198	2.43e-36	4.17691	up	[R]	General function prediction only	--	--	[M]	Cell wall/membrane/envelope biogenesis	Ankyrin repeats (3 copies);; Ankyrin repeat;; Ankyrin repeats (many copies);; Ankyrin repeat;; Ankyrin repeats (many copies);; NACHT domain	Vegetative incompatibility protein HET-E-1 GN=HET-E1 OS=Podospora anserina (Pleurage anserina) PE=4 SV=1	Ankyrin [Sulfolobus islandicus Y.N.15.51]
>AALT_g1172	42	26	609	610	5.11481	3.33357	79.2342	78.0369	1.34e-40	4.16042	up	[E]	Amino acid transport and metabolism	--	--	[R]	General function prediction only	GMC oxidoreductase;; GMC oxidoreductase	Alcohol oxidase GN=AOD1 OS=Candida boidinii (Yeast) PE=1 SV=1	choline dehydrogenase [Sphingomonas astaxanthinifaciens]
>AALT_g4452	11	14	250	191	1.25671	1.61914	28.9421	21.972	1.87e-18	4.14397	up	[I]	Lipid transport and metabolism	--	--	[T]	Signal transduction mechanisms	Carboxylesterase family;; alpha/beta hydrolase fold	Lipase 4 (Precursor) GN=LIP4 OS=Candida rugosa (Yeast) PE=3 SV=1	carboxylesterase [Burkholderia sp. LMG 29321]
>AALT_g2749	3	1	32	39	1.63601	0.773281	13.7027	16.1818	2.15e-07	4.14112	up	#N/A	#N/A	#N/A	#N/A	#N/A	#N/A	#N/A	#N/A	#N/A
>AALT_g2385	9	1	107	71	3.35383	0.660588	43.562	28.7576	5.5e-08	4.1397	up	#N/A	#N/A	#N/A	#N/A	#N/A	#N/A	#N/A	#N/A	#N/A
>AALT_g10447	1	3	42	27	0.344295	0.672793	9.11034	5.875	2.88e-06	4.11897	up	[CR]	--	--	--	[CR]	--	Alcohol dehydrogenase GroES-like domain;; Zinc-binding dehydrogenase	Zinc-binding alcohol dehydrogenase domain-containing protein cipB GN=cipB OS=Emericella nidulans (strain FGSC A4 / ATCC 38163 / CBS 112.46 / NRRL PE=1 SV=1	Zn-dependent oxidoreductase [Mycobacterium aromaticivorans]
>AALT_g7293	5	3	79	60	3.02508	1.89247	40.7005	30.2744	5.86e-12	4.11514	up	--	--	--	--	--	--	Domain of unknown function (DUF1772)	--	--
>AALT_g10355	0	3	32	19	0	0.264023	2.31837	1.35372	0.000143276	4.10748	up	--	--	--	--	--	--	NACHT domain	--	--
>AALT_g6109	0	5	43	42	0	1.31178	11.2778	10.4342	2.46e-08	4.10736	up	[IQR]	--	--	--	[R]	General function prediction only	short chain dehydrogenase;; Enoyl-(Acyl carrier protein) reductase;; KR domain;; NAD dependent epimerase/dehydratase family	D-arabinitol 2-dehydrogenase [ribulose-forming] GN=ARDH OS=Scheffersomyces stipitis (strain ATCC 58785 / CBS 6054 / NBRC 10063 / PE=2 SV=1	oxidoreductase [Leucobacter komagatae]
>AALT_g6144	51	33	732	713	8.77077	5.71248	115.667	110.556	1.7e-42	4.10134	up	[HC]	--	--	--	[CR]	--	FAD binding domain;; FAD dependent oxidoreductase;; FAD binding domain;; Pyridine nucleotide-disulphide oxidoreductase;; HI0933-like protein;; NAD(P)-binding Rossmann-like domain;; Glucose inhibited division protein A	--	monooxygenase [Streptomyces sp. NRRL S-813]
>AALT_g11457	13	8	184	177	0.790728	0.534436	10.3358	9.68003	6.13e-22	4.0999	up	[RTKL]	--	Molecular Function: transferase activity (GO:0016740);;	--	[D]	Cell cycle control, cell division, chromosome partitioning	Protein kinase domain;; Heterokaryon incompatibility protein (HET);; Protein tyrosine kinase	Calcium/calmodulin-dependent protein kinase type I GN=cmk1 OS=Schizosaccharomyces pombe (strain 972 / ATCC 24843) PE=1 SV=1	protein kinase [Lactobacillus buchneri]
>AALT_g9170	3	0	27	25	0.876485	0	6.77099	6.25069	8.4e-06	4.09755	up	--	--	--	--	--	--	RTA1 like protein	Protein RTM1 GN=RTM1 OS=Saccharomyces cerevisiae (Baker&apos;s yeast) PE=3 SV=1	--
>AALT_g1761	21	15	326	291	2.64881	2.04539	39.5097	34.0093	2.79e-29	4.09693	up	#N/A	#N/A	#N/A	#N/A	#N/A	#N/A	#N/A	#N/A	#N/A
>AALT_g7245	514	191	5845	6266	67.3739	25.6988	871.125	929.273	1.25e-47	4.09474	up	[Q]	Secondary metabolites biosynthesis, transport and catabolism	--	--	[Q]	Secondary metabolites biosynthesis, transport and catabolism	Multicopper oxidase;; Multicopper oxidase;; Multicopper oxidase	Laccase-3 (Fragment) GN=lcc3 OS=Botryotinia fuckeliana (Noble rot fungus) PE=3 SV=1	copper oxidase [Granulicoccus phenolivorans]
>AALT_g2734	1	1	21	13	0.366704	0.3695	4.51878	2.9268	0.000405957	4.08843	up	[GEPR]	--	--	--	[R]	General function prediction only	Major Facilitator Superfamily;; Fungal trichothecene efflux pump (TRI12)	Uncharacterized transporter C3H1.06c GN=SPAC3H1.06c OS=Schizosaccharomyces pombe (strain 972 / ATCC 24843) PE=3 SV=1	MFS transporter [Streptacidiphilus jiangxiensis]
>AALT_g226	1	1	17	17	0.343778	0.32449	3.46044	3.3566	0.000405957	4.08831	up	#N/A	#N/A	#N/A	#N/A	#N/A	#N/A	#N/A	#N/A	#N/A
>AALT_g8703	7	10	150	138	2.8111	4.09082	56.8064	50.0093	4.15e-19	4.08667	up	#N/A	#N/A	#N/A	#N/A	#N/A	#N/A	#N/A	#N/A	#N/A
>AALT_g8592	3	7	77	90	0.71382	1.38199	16.2268	18.6903	2.14e-13	4.07017	up	[GEPR]	--	--	--	[R]	General function prediction only	Major Facilitator Superfamily;; Fungal trichothecene efflux pump (TRI12)	Siderophore iron transporter mirB GN=mirB OS=Emericella nidulans (strain FGSC A4 / ATCC 38163 / CBS 112.46 / NRRL PE=3 SV=1	MFS transporter [Corynebacterium glutamicum]
>AALT_g6292	3	0	17	34	0.67295	0	3.43703	6.731	0.00325368	4.06935	up	[C]	Energy production and conversion	--	--	--	--	FAD binding domain;; Berberine and berberine like	--	MULTISPECIES: hypothetical protein [Bacillus]
>AALT_g4360	1	1	11	22	0.468672	0.468635	2.90091	5.47417	0.004841	4.04507	up	[HE]	--	--	--	[E]	Amino acid transport and metabolism	D-isomer specific 2-hydroxyacid dehydrogenase, NAD binding domain;; D-isomer specific 2-hydroxyacid dehydrogenase, catalytic domain;; NAD binding domain of 6-phosphogluconate dehydrogenase;; Rossmann-like domain	D-3-phosphoglycerate dehydrogenase 1 GN=SER3 OS=Saccharomyces cerevisiae (strain ATCC 204508 / S288c) PE=1 SV=1	D-3-phosphoglycerate dehydrogenase [Ottowia thiooxydans]
>AALT_g8977	3	5	61	70	0.718762	0.999141	10.9314	12.1678	3.01e-11	4.03897	up	#N/A	#N/A	#N/A	#N/A	#N/A	#N/A	#N/A	#N/A	#N/A
>AALT_g10304	5	3	61	70	0.431006	0.270941	4.59142	5.11538	3.01e-11	4.02952	up	#N/A	#N/A	#N/A	#N/A	#N/A	#N/A	#N/A	#N/A	#N/A
>AALT_g8015	3	3	53	44	1.02737	0.957002	13.5042	11.3524	4.94e-09	4.01585	up	[G]	Carbohydrate transport and metabolism	--	--	--	--	Class II Aldolase and Adducin N-terminal domain	--	--
>AALT_g2331	9	7	139	120	1.46529	1.11838	21.4167	18.2939	1.29e-17	4.01533	up	#N/A	#N/A	#N/A	#N/A	#N/A	#N/A	#N/A	#N/A	#N/A
>AALT_g10189	1	3	39	25	0.273535	0.501959	5.45854	3.49934	5.29e-06	4.01045	up	#N/A	#N/A	#N/A	#N/A	#N/A	#N/A	#N/A	#N/A	#N/A
>AALT_g7558	1	1	18	14	0.794315	0.745022	7.50364	5.92758	0.00072767	4.00091	up	#N/A	#N/A	#N/A	#N/A	#N/A	#N/A	#N/A	#N/A	#N/A
>AALT_g4033	40	24	548	479	3.43395	2.10177	41.5535	36.0342	4.69e-36	4.00038	up	--	--	--	--	--	--	Heterokaryon incompatibility protein (HET)	--	--
>AALT_g1272	9	8	107	163	1.51986	1.45062	16.4599	24.4007	4.58e-08	3.98898	up	[HC]	--	--	--	[CR]	--	FAD binding domain	--	6-hydroxynicotinate 3-monooxygenase [Rhizobium tropici]
>AALT_g2473	15	17	304	198	0.84873	0.977667	13.3116	8.47279	4.4e-08	3.97368	up	--	--	--	--	--	--	50S ribosome-binding GTPase;; AIG1 family	--	hypothetical protein [Tolypothrix bouteillei]
>AALT_g1122	166	205	2744	3036	26.8237	34.102	428.858	474.084	7.75e-51	3.96439	up	--	--	--	--	--	--	Pyridine nucleotide-disulphide oxidoreductase;; Pyridine nucleotide-disulphide oxidoreductase;; Pyridine nucleotide-disulphide oxidoreductase;; L-lysine 6-monooxygenase (NADPH-requiring)	--	--
>AALT_g11831	0	3	25	21	0	0.690582	4.72175	3.8197	4.29e-05	3.95853	up	--	--	--	--	--	--	Deoxyribonuclease NucA/NucB	--	--
>AALT_g3975	17	3	147	166	5.2684	1.11934	48.0727	53.0029	1.79e-19	3.95573	up	#N/A	#N/A	#N/A	#N/A	#N/A	#N/A	#N/A	#N/A	#N/A
>AALT_g9685	57	49	910	732	13.7047	12.4369	208.292	167.671	1.1e-28	3.9528	up	[R]	General function prediction only	Molecular Function: catalytic activity (GO:0003824);;	--	--	--	Alpha/beta hydrolase family;; Alpha/beta hydrolase family	--	hypothetical protein [Novispirillum itersonii]
>AALT_g10374	5	0	45	33	0.983602	0	7.49841	5.4168	1.26e-07	3.94561	up	--	--	--	--	--	--	Eukaryotic aspartyl protease	--	--
>AALT_g5801	21	24	352	340	3.21055	3.86403	51.8594	49.3876	1.41e-29	3.94489	up	[O]	Posttranslational modification, protein turnover, chaperones	--	--	[O]	Posttranslational modification, protein turnover, chaperones	ATPase family associated with various cellular activities (AAA)	Uncharacterized AAA domain-containing protein C24B10.10c GN=SPCC24B10.10c OS=Schizosaccharomyces pombe (strain 972 / ATCC 24843) PE=3 SV=1	hypothetical protein [Magnetospirillum magnetotacticum]
>AALT_g11791	45	49	735	709	4.28833	4.78821	79.2097	75.4384	2.83e-40	3.94293	up	[G]	Carbohydrate transport and metabolism	Molecular Function: hydrolase activity (GO:0016787);;	K01187|0.0|pno:SNOG_15978|hypothetical protein	[G]	Carbohydrate transport and metabolism	Glycosyl hydrolases family 31;; Galactose mutarotase-like	Probable alpha/beta-glucosidase agdC (Precursor) GN=agdC OS=Neosartorya fumigata (strain ATCC MYA-4609 / Af293 / CBS 101355 / FGSC PE=3 SV=1	alpha-glucosidase [Chroococcidiopsis thermalis]
>AALT_g6396	5	0	41	36	0.588778	0	3.88815	3.37256	1.6e-07	3.92695	up	--	--	--	--	--	--	CorA-like Mg2+ transporter protein	--	--
>AALT_g8197	3	1	37	24	0.441303	0.211808	3.89989	2.46744	4.34e-06	3.92227	up	--	--	--	--	--	--	Heterokaryon incompatibility protein (HET)	Heterokaryon incompatibility protein 6, OR allele GN=het-6 OS=Neurospora crassa (strain ATCC 24698 / 74-OR23-1A / CBS 708.71 / DSM PE=4 SV=1	--
>AALT_g9582	1	5	50	40	0.244125	0.679995	5.77712	4.54954	2.38e-08	3.92046	up	#N/A	#N/A	#N/A	#N/A	#N/A	#N/A	#N/A	#N/A	#N/A
>AALT_g413	15	17	271	211	1.65414	1.95904	28.4456	21.9963	5.08e-20	3.91499	up	--	--	--	--	--	--	Protein of unknown function (DUF3176)	--	--
>AALT_g1472	24	8	235	249	6.74783	2.58568	74.169	78.9637	1.7e-24	3.91027	up	--	--	--	--	--	--	Alpha/beta hydrolase family;; Platelet-activating factor acetylhydrolase, isoform II;; Alpha/beta hydrolase family	--	hydrolase [Actinokineospora enzanensis]
>AALT_g4880	1	7	41	78	0.479694	1.83304	10.163	19.106	0.00089533	3.90976	up	[R]	General function prediction only	--	--	[I]	Lipid transport and metabolism	Alpha/beta hydrolase family;; alpha/beta hydrolase fold;; Alpha/beta hydrolase family	--	hypothetical protein [Pseudomonas brassicacearum]
>AALT_g4849	7	10	153	101	3.03078	4.42574	55.3294	35.8568	5.74e-08	3.90552	up	#N/A	#N/A	#N/A	#N/A	#N/A	#N/A	#N/A	#N/A	#N/A
>AALT_g7015	11	5	137	103	1.00946	0.491867	11.0594	8.24564	2.65e-14	3.90074	up	[R]	General function prediction only	--	--	[R]	General function prediction only	NACHT domain;; C2H2-type zinc finger;; AAA ATPase domain;; Zinc finger, C2H2 type;; Zinc-finger double domain;; KAP family P-loop domain	Vegetative incompatibility protein HET-E-1 GN=HET-E1 OS=Podospora anserina (Pleurage anserina) PE=4 SV=1	hypothetical protein [Pseudomonas sp. UW4]
>AALT_g3566	0	7	43	60	0	2.8885	17.3532	23.5935	6.91e-09	3.89895	up	#N/A	#N/A	#N/A	#N/A	#N/A	#N/A	#N/A	#N/A	#N/A
>AALT_g7065	34	43	589	552	8.178	10.5888	125.566	114.062	2.95e-36	3.89237	up	#N/A	#N/A	#N/A	#N/A	#N/A	#N/A	#N/A	#N/A	#N/A
>AALT_g7842	36	28	471	470	9.4014	7.68009	126.454	122.487	2.35e-33	3.87654	up	#N/A	#N/A	#N/A	#N/A	#N/A	#N/A	#N/A	#N/A	#N/A
>AALT_g5898	3	7	73	73	0.365359	0.650624	5.46527	5.29392	1.2e-11	3.87633	up	#N/A	#N/A	#N/A	#N/A	#N/A	#N/A	#N/A	#N/A	#N/A
>AALT_g3879	3	1	34	25	0.496143	0.230061	4.17354	3.06521	4.3e-06	3.87414	up	--	--	--	--	--	--	--	--	hypothetical protein [Streptomyces griseoruber]
>AALT_g5095	259	170	3500	2803	31.8848	21.3287	429.214	340.694	8.27e-28	3.87398	up	--	--	--	--	--	--	Prion-inhibition and propagation;; Protein kinase domain	--	--
>AALT_g8336	22	10	226	243	4.01701	1.8751	35.8684	37.9638	9.03e-24	3.8672	up	[R]	General function prediction only	Molecular Function: oxidoreductase activity, acting on the CH-OH group of donors, NAD or NADP as acceptor (GO:0016616);;	--	[Q]	Secondary metabolites biosynthesis, transport and catabolism	Alcohol dehydrogenase GroES-like domain;; Zinc-binding dehydrogenase	Alcohol dehydrogenase 2 GN=ADH2 OS=Candida albicans (strain SC5314 / ATCC MYA-2876) PE=1 SV=1	--
>AALT_g10997	5	1	49	39	10.4313	3.21764	89.8191	73.5022	3.73e-08	3.86282	up	#N/A	#N/A	#N/A	#N/A	#N/A	#N/A	#N/A	#N/A	#N/A
>AALT_g5268	11	3	110	95	1.15007	0.370095	11.897	10.1008	1.24e-14	3.86224	up	[M]	Cell wall/membrane/envelope biogenesis	--	--	[M]	Cell wall/membrane/envelope biogenesis	Chitin synthase;; Chitin synthase;; Chitin synthase N-terminal;; Glycosyl transferase family group 2;; Glycosyltransferase like family 2	Chitin synthase 1 GN=chs-1 OS=Neurospora crassa (strain ATCC 24698 / 74-OR23-1A / CBS 708.71 / DSM PE=3 SV=2	hypothetical protein [Tolypothrix campylonemoides]
>AALT_g6305	72	54	906	900	10.9653	8.30158	128.768	127.299	8.51e-42	3.83945	up	[Q]	Secondary metabolites biosynthesis, transport and catabolism	--	--	[Q]	Secondary metabolites biosynthesis, transport and catabolism	Cytochrome P450	Isotrichodermin C-15 hydroxylase GN=TRI11 OS=Fusarium sporotrichioides PE=3 SV=1	hypothetical protein [Synechococcus sp. CC9311]
>AALT_g4119	0	3	23	19	0	0.137411	0.837051	0.674502	0.000127745	3.82729	up	--	--	--	--	--	--	Protein kinase domain;; Protein tyrosine kinase	Serine/threonine-protein kinase PKH1 GN=PKH1 OS=Saccharomyces cerevisiae (strain ATCC 204508 / S288c) PE=1 SV=1	--
>AALT_g11992	3	1	33	24	0.59295	0.280303	5.45041	3.9825	7.08e-06	3.82439	up	[P]	Inorganic ion transport and metabolism	--	--	[P]	Inorganic ion transport and metabolism	Cation transporting ATPase, C-terminus;; haloacid dehalogenase-like hydrolase;; Putative hydrolase of sodium-potassium ATPase alpha subunit;; haloacid dehalogenase-like hydrolase;; haloacid dehalogenase-like hydrolase	Calcium-transporting ATPase 2 GN=pmc1 OS=Schizosaccharomyces pombe (strain 972 / ATCC 24843) PE=3 SV=1	calcium-transporting ATPase [Nostoc punctiforme]
>AALT_g10058	1	3	22	34	0.493689	0.879984	5.17077	7.97529	9.12e-06	3.81758	up	--	--	--	--	--	--	SnoaL-like domain	PEP2-like protein NECHADRAFT_97050 GN=NECHADRAFT_97050 OS=Nectria haematococca (strain 77-13-4 / ATCC MYA-4622 / FGSC 9596 / PE=3 SV=2	hypothetical protein [Acetobacteraceae bacterium AT-5844]
>AALT_g10276	5	3	58	54	1.14894	0.731108	11.0199	10.125	1.55e-09	3.8035	up	#N/A	#N/A	#N/A	#N/A	#N/A	#N/A	#N/A	#N/A	#N/A
>AALT_g2289	0	3	19	22	0	0.821768	4.86337	5.38635	0.000168579	3.79244	up	#N/A	#N/A	#N/A	#N/A	#N/A	#N/A	#N/A	#N/A	#N/A
>AALT_g6772	1	3	34	21	0.232733	0.445697	3.88443	2.34339	5.3e-05	3.79182	up	--	--	--	--	--	--	Heterokaryon incompatibility protein (HET)	Heterokaryon incompatibility protein 6, OR allele GN=het-6 OS=Neurospora crassa (strain ATCC 24698 / 74-OR23-1A / CBS 708.71 / DSM PE=4 SV=1	--
>AALT_g10375	1	3	30	25	0.487688	0.909102	8.61925	7.31364	1.18e-05	3.79174	up	#N/A	#N/A	#N/A	#N/A	#N/A	#N/A	#N/A	#N/A	#N/A
>AALT_g4107	26	12	255	273	4.73618	2.25012	45.4484	47.3659	1.1e-24	3.79035	up	[C]	Energy production and conversion	Molecular Function: catalytic activity (GO:0003824);;	--	--	--	FAD binding domain;; Berberine and berberine like	Bifunctional solanapyrone synthase (Precursor) GN=sol5 OS=Alternaria solani PE=1 SV=1	FAD-linked oxidase [Microbispora sp. ATCC PTA-5024]
>AALT_g11221	3	0	24	18	0.338913	0	1.86709	1.3789	0.000127136	3.78948	up	[P]	Inorganic ion transport and metabolism	Molecular Function: catalytic activity (GO:0003824);;	--	[R]	General function prediction only	Enoyl-(Acyl carrier protein) reductase;; short chain dehydrogenase;; Pyridine nucleotide-disulphide oxidoreductase;; Flavin-binding monooxygenase-like;; KR domain;; NAD(P)-binding Rossmann-like domain;; Pyridine nucleotide-disulphide oxidoreductase;; L-lysine 6-monooxygenase (NADPH-requiring)	Putative sterigmatocystin biosynthesis monooxygenase stcW GN=stcW OS=Emericella nidulans (strain FGSC A4 / ATCC 38163 / CBS 112.46 / NRRL PE=3 SV=2	4-hydroxyacetophenone monooxygenase [Leptospira licerasiae]
>AALT_g3898	1	5	44	38	0.329552	0.950481	6.84403	5.8074	1.45e-07	3.78614	up	--	--	--	--	--	--	Heterokaryon incompatibility protein (HET)	Vegetative incompatibility protein HET-E-1 GN=HET-E1 OS=Podospora anserina (Pleurage anserina) PE=4 SV=1	--
>AALT_g8691	3	5	52	57	1.4	1.89248	21.2356	21.9221	2.97e-09	3.77375	up	--	--	--	--	[TR]	--	BTB/POZ domain	--	--
>AALT_g3140	1	3	20	34	1.38338	2.59041	17.0443	27.7173	0.000230013	3.76509	up	--	--	--	--	--	--	ribonuclease	--	--
>AALT_g9604	91	89	1204	1242	37.2971	37.8248	460.083	468.41	7.87e-44	3.76499	up	--	--	--	K05609|2e-131|pno:SNOG_01947|hypothetical protein	[O]	Posttranslational modification, protein turnover, chaperones	Ubiquitin carboxyl-terminal hydrolase, family 1	Probable ubiquitin carboxyl-terminal hydrolase 1 GN=uch1 OS=Schizosaccharomyces pombe (strain 972 / ATCC 24843) PE=3 SV=1	--
>AALT_g10216	42	40	511	603	6.98766	6.55427	71.8197	82.7669	2.19e-34	3.76433	up	--	--	--	--	--	--	FAD binding domain	--	hypothetical protein [Paenibacillus sp. IHBB 10380]
>AALT_g11139	11	10	138	147	0.935571	0.893501	10.243	10.5242	2.23e-17	3.76243	up	--	--	--	--	[I]	Lipid transport and metabolism	Patatin-like phospholipase	--	hypothetical protein [Thioploca ingrica]
>AALT_g3550	206	159	2205	2743	234.83	178.827	2339.61	2875.26	3.82e-28	3.75924	up	#N/A	#N/A	#N/A	#N/A	#N/A	#N/A	#N/A	#N/A	#N/A
>AALT_g2735	11	8	130	127	1.5666	1.2478	16.659	16.1418	2.5e-16	3.75557	up	#N/A	#N/A	#N/A	#N/A	#N/A	#N/A	#N/A	#N/A	#N/A
>AALT_g11550	34	22	403	355	23.6974	15.8615	329.07	286.228	4.24e-29	3.75553	up	--	--	--	--	--	--	Predicted membrane protein (DUF2231)	--	--
>AALT_g3899	3	0	18	23	1.28556	0	6.45033	7.6849	0.000167973	3.75458	up	#N/A	#N/A	#N/A	#N/A	#N/A	#N/A	#N/A	#N/A	#N/A
>AALT_g6973	0	5	38	28	0	0.408188	2.578	1.89789	2.21e-06	3.74243	up	#N/A	#N/A	#N/A	#N/A	#N/A	#N/A	#N/A	#N/A	#N/A
>AALT_g2577	0	7	43	49	0	3.28032	22.9389	25.8383	4.26e-08	3.73606	up	[IQR]	--	--	--	[R]	General function prediction only	short chain dehydrogenase;; KR domain	Aflatoxin biosynthesis ketoreductase nor-1 GN=nor-1 OS=Aspergillus parasiticus PE=3 SV=1	short-chain dehydrogenase [Geoalkalibacter ferrihydriticus]
>AALT_g9568	5	1	52	28	0.731867	0.222646	7.65295	4.29328	0.00108021	3.72541	up	#N/A	#N/A	#N/A	#N/A	#N/A	#N/A	#N/A	#N/A	#N/A
>AALT_g11557	3	19	143	142	1.02609	5.29789	38.3568	37.2534	4.96e-17	3.71006	up	#N/A	#N/A	#N/A	#N/A	#N/A	#N/A	#N/A	#N/A	#N/A
>AALT_g6606	0	5	34	30	0	0.561278	3.23999	2.88814	3.58e-06	3.69799	up	#N/A	#N/A	#N/A	#N/A	#N/A	#N/A	#N/A	#N/A	#N/A
>AALT_g151	296	343	4215	4059	29.1728	34.7688	379.665	359.483	8.9e-44	3.69695	up	[O]	Posttranslational modification, protein turnover, chaperones	--	--	[O]	Posttranslational modification, protein turnover, chaperones	ATPase family associated with various cellular activities (AAA)	26S protease regulatory subunit 6B homolog GN=tbpA OS=Aspergillus niger PE=3 SV=1	hypothetical protein [Magnetospirillum magnetotacticum]
>AALT_g1884	5	7	79	76	1.37117	1.60731	16.2744	15.6671	1.45e-11	3.69518	up	#N/A	#N/A	#N/A	#N/A	#N/A	#N/A	#N/A	#N/A	#N/A
>AALT_g5780	42	42	619	468	11.54	11.8861	207.425	152.086	1.76e-16	3.69474	up	--	--	--	K02830|2e-151|pno:SNOG_11528|hypothetical protein	[DL]	--	Repair protein Rad1/Rec1/Rad17	DNA damage checkpoint control protein rad1 GN=rad1 OS=Schizosaccharomyces pombe (strain 972 / ATCC 24843) PE=1 SV=2	--
>AALT_g7938	11	7	118	115	2.3733	1.4809	22.4469	21.5682	4.39e-15	3.69092	up	--	--	--	--	--	--	Region found in RelA / SpoT proteins	--	--
>AALT_g11230	61	21	518	547	12.4357	4.43761	106.187	110.029	5.16e-33	3.69072	up	[E]	Amino acid transport and metabolism	--	--	[R]	General function prediction only	GMC oxidoreductase;; GMC oxidoreductase	Alcohol oxidase GN=MOX OS=Pichia angusta (Yeast) PE=3 SV=1	choline dehydrogenase [Novosphingobium subterraneum]
>AALT_g6972	5	3	58	44	2.26059	1.3912	19.8044	14.7479	1.28e-08	3.66862	up	#N/A	#N/A	#N/A	#N/A	#N/A	#N/A	#N/A	#N/A	#N/A
>AALT_g7975	91	73	1007	1061	25.9043	21.8961	316.599	331.424	2e-40	3.65523	up	#N/A	#N/A	#N/A	#N/A	#N/A	#N/A	#N/A	#N/A	#N/A
>AALT_g6677	1	3	32	18	0.329409	0.648262	5.2605	2.91263	0.000876779	3.65434	up	[GEPR]	--	--	--	[R]	General function prediction only	Major Facilitator Superfamily	Benomyl/methotrexate resistance protein GN=MDR1 OS=Candida albicans (Yeast) PE=3 SV=1	Bcr/CflA family drug resistance efflux transporter [Desulfobacter vibrioformis]
>AALT_g8454	1	1	14	11	0.269173	0.259345	1.93022	1.51291	0.00556096	3.64477	up	#N/A	#N/A	#N/A	#N/A	#N/A	#N/A	#N/A	#N/A	#N/A
>AALT_g5697	0	3	17	20	0	0.913212	4.24689	4.95983	0.000499082	3.64434	up	--	--	--	--	--	--	--	Vegetative incompatibility protein HET-E-1 GN=HET-E1 OS=Podospora anserina (Pleurage anserina) PE=4 SV=1	--
>AALT_g6141	55	19	451	479	46.7739	16.766	404.953	427.505	1.11e-30	3.64329	up	--	--	--	--	--	--	Domain of unknown function (DUF1772)	--	--
>AALT_g5025	164	147	2263	1617	67.7952	62.2357	1013.62	705.869	6.64e-12	3.64097	up	#N/A	#N/A	#N/A	#N/A	#N/A	#N/A	#N/A	#N/A	#N/A
>AALT_g10848	9	3	72	78	16.1724	6.40733	156.726	166.289	3.63e-11	3.63526	up	#N/A	#N/A	#N/A	#N/A	#N/A	#N/A	#N/A	#N/A	#N/A
>AALT_g7112	15	12	177	156	1.52707	1.25463	15.5351	13.597	3.36e-18	3.62327	up	[R]	General function prediction only	--	--	--	--	Tetratricopeptide repeat;; Tetratricopeptide repeat;; Clr5 domain;; Tetratricopeptide repeat;; Tetratricopeptide repeat	--	hypothetical protein [Methanosarcina barkeri]
>AALT_g6397	21	19	290	202	1.04006	0.997019	13.4173	9.10166	8.62e-10	3.62058	up	#N/A	#N/A	#N/A	#N/A	#N/A	#N/A	#N/A	#N/A	#N/A
>AALT_g11446	17	17	239	175	14.2397	14.5386	234.366	169.059	1.9e-12	3.60695	up	#N/A	#N/A	#N/A	#N/A	#N/A	#N/A	#N/A	#N/A	#N/A
>AALT_g4072	9	5	76	95	0.703538	0.405909	4.79629	5.89287	4.63e-12	3.6059	up	--	--	--	--	[T]	Signal transduction mechanisms	Ankyrin repeats (3 copies);; Ankyrin repeats (many copies);; Ankyrin repeat;; Ankyrin repeat;; Ankyrin repeats (many copies);; NACHT domain	--	hypothetical protein [Thermofilum pendens]
>AALT_g2770	9	3	81	65	1.41677	0.504103	10.194	7.99084	7.56e-11	3.59634	up	--	--	--	--	--	--	NAD dependent epimerase/dehydratase family;; NADH(P)-binding;; Male sterility protein	--	hypothetical protein [Flavobacterium akiainvivens]
>AALT_g4513	1	1	12	12	0.653695	0.596077	3.66249	3.59896	0.00739713	3.58581	up	--	--	--	--	--	--	Essential protein Yae1, N terminal	--	hypothetical protein VZ94_01930 [Methylococcaceae bacterium Sn10-6]
>AALT_g8999	30	17	278	286	12.0911	7.39257	111.382	115.143	8.96e-24	3.58058	up	[O]	Posttranslational modification, protein turnover, chaperones	--	K00799|4e-87|pno:SNOG_02826|hypothetical protein	[O]	Posttranslational modification, protein turnover, chaperones	Glutathione S-transferase, N-terminal domain;; Glutathione S-transferase, C-terminal domain;; Glutathione S-transferase, N-terminal domain;; Glutathione S-transferase, N-terminal domain	--	putative glutathione S-transferase [Advenella mimigardefordensis DPN7]
>AALT_g2961	3	0	19	17	1.26235	0	6.36542	5.4282	0.000648951	3.56705	up	#N/A	#N/A	#N/A	#N/A	#N/A	#N/A	#N/A	#N/A	#N/A
>AALT_g10429	1094	644	11688	8945	206.938	124.651	1823.71	1365.55	1.48e-17	3.56548	up	--	--	--	--	--	--	50S ribosome-binding GTPase;; Ferrous iron transport protein B	--	--
>AALT_g7979	11	14	159	135	0.674592	0.839029	9.20095	7.56011	1.38e-16	3.55898	up	#N/A	#N/A	#N/A	#N/A	#N/A	#N/A	#N/A	#N/A	#N/A
>AALT_g5615	1	7	51	41	0.658178	2.61209	18.0929	14.0716	1.08e-07	3.53872	up	[IQR]	--	--	--	[Q]	Secondary metabolites biosynthesis, transport and catabolism	short chain dehydrogenase;; Enoyl-(Acyl carrier protein) reductase;; KR domain	--	gluconate 2-dehydrogenase [Bacillus sp. m3-13]
>AALT_g5751	43	38	559	379	3.11282	2.81569	40.8217	27.2332	1.21e-08	3.53337	up	[G]	Carbohydrate transport and metabolism	--	K01187|0.0|pno:SNOG_11356|hypothetical protein	[G]	Carbohydrate transport and metabolism	Glycosyl hydrolases family 31	Alpha-glucosidase (Precursor) GN=agdA OS=Aspergillus oryzae (strain ATCC 42149 / RIB 40) PE=2 SV=1	alpha-glucosidase [Chroococcidiopsis thermalis]
>AALT_g10268	5	7	88	50	0.687453	0.869119	8.96548	4.93355	0.000285871	3.52771	up	[Q]	Secondary metabolites biosynthesis, transport and catabolism	--	--	[QI]	--	Cytochrome P450	Cytochrome P450 52A13 GN=CYP52A13 OS=Debaryomyces hansenii (Yeast) PE=2 SV=1	cytochrome P450 [Microcoleus sp. PCC 7113]
>AALT_g1467	3	0	17	18	0.853536	0	4.13967	4.12056	0.000847859	3.52636	up	--	--	--	--	--	--	Terpene synthase family, metal binding domain	Presilphiperfolan-8-beta-ol synthase GN=BOT2 OS=Botryotinia fuckeliana (Noble rot fungus) PE=1 SV=1	putative Pentalenene synthase [Sorangium cellulosum So ce56]
>AALT_g11257	3	0	16	19	0.593165	0	2.45355	2.8766	0.000847859	3.52633	up	--	--	--	--	--	--	Heterokaryon incompatibility protein (HET)	--	--
>AALT_g5247	1	1	12	11	0.473	0.46718	3.63546	3.30674	0.00985853	3.52443	up	#N/A	#N/A	#N/A	#N/A	#N/A	#N/A	#N/A	#N/A	#N/A
>AALT_g5547	1	1	9	14	0.327488	0.322152	1.81207	2.74273	0.00985853	3.5243	up	[GEPR]	--	--	--	[R]	General function prediction only	Sugar (and other) transporter;; Major Facilitator Superfamily	High-affinity fructose transporter ght6 GN=ght6 OS=Schizosaccharomyces pombe (strain 972 / ATCC 24843) PE=1 SV=1	MFS transporter [Salinisphaera hydrothermalis]
>AALT_g10462	1	1	8	15	0.551005	0.520024	3.1537	5.54334	0.00985853	3.52425	up	--	--	--	--	--	--	Pectinesterase	Pectinesterase (Precursor) GN=pme1 OS=Aspergillus tubingensis PE=1 SV=1	hypothetical protein [Paenibacillus massiliensis]
>AALT_g6988	0	3	16	18	0	0.490616	1.88265	2.07196	0.00111486	3.52236	up	--	--	--	--	--	--	Heterokaryon incompatibility protein (HET);; Repeat domain in Vibrio, Colwellia, Bradyrhizobium and Shewanella;; FG-GAP repeat	Vegetative incompatibility protein HET-E-1 GN=HET-E1 OS=Podospora anserina (Pleurage anserina) PE=4 SV=1	hypothetical protein [Streptomyces sp. RTd22]
>AALT_g5110	22	21	274	217	1.49875	1.41978	15.7874	12.3102	2.39e-20	3.51378	up	[R]	General function prediction only	Biological Process: cell separation after cytokinesis (GO:0000920);; Cellular Component: hyphal tip (GO:0001411);; Molecular Function: GTPase activity (GO:0003924);; Molecular Function: signal transducer activity (GO:0004871);; Molecular Function: GTP binding (GO:0005525);; Cellular Component: plasma membrane (GO:0005886);; Cellular Component: cellular bud tip (GO:0005934);; Biological Process: (…	K07975|5e-42|mgl:MGL_3754|hypothetical protein	[R]	General function prediction only	Ras family;; Miro-like protein;; ADP-ribosylation factor family	GTP-binding protein RHO1 (Precursor) GN=RHO1 OS=Saccharomyces cerevisiae (strain ATCC 204508 / S288c) PE=1 SV=3	Ras family GTP-binding protein Rho1p [Candida albicans SC5314]
>AALT_g10319	9	21	171	169	1.83143	4.13069	30.149	28.5329	1.13e-17	3.51094	up	#N/A	#N/A	#N/A	#N/A	#N/A	#N/A	#N/A	#N/A	#N/A
>AALT_g2740	0	5	30	26	0	1.35013	6.60318	5.73098	2.48e-05	3.50535	up	--	--	--	--	--	--	Heterokaryon incompatibility protein (HET)	Vegetative incompatibility protein HET-E-1 GN=HET-E1 OS=Podospora anserina (Pleurage anserina) PE=4 SV=1	--
>AALT_g11326	13	14	178	126	1.12733	1.22006	13.7597	9.77512	7.26e-10	3.49468	up	#N/A	#N/A	#N/A	#N/A	#N/A	#N/A	#N/A	#N/A	#N/A
>AALT_g10522	13	15	155	159	2.00146	2.42917	22.9009	23.3596	7.97e-17	3.48946	up	--	--	--	--	[QI]	--	Cytochrome P450	Probable sterigmatocystin biosynthesis P450 monooxygenase stcS GN=stcS OS=Emericella nidulans (strain FGSC A4 / ATCC 38163 / CBS 112.46 / NRRL PE=1 SV=2	cytochrome [Labrenzia alexandrii]
>AALT_g6637	22	26	270	268	0.940315	1.13553	10.8068	10.5007	2.1e-22	3.48893	up	--	--	--	--	[L]	Replication, recombination and repair	NACHT domain	--	hypothetical protein [Geobacter sp. M18]
>AALT_g5787	101	84	1006	1067	22.4714	19.3599	211.32	219.434	1.04e-37	3.48522	up	[Q]	Secondary metabolites biosynthesis, transport and catabolism	--	--	--	--	Pyoverdine/dityrosine biosynthesis protein	--	pyoverdine/dityrosine biosynthesis protein [Pseudomonas sp. GM102]
>AALT_g7523	32	33	376	350	5.67936	5.93977	60.4682	55.6077	8.55e-26	3.48262	up	[HC]	--	--	--	--	--	FAD binding domain	--	--
>AALT_g8941	9	7	73	105	0.992669	0.769952	7.50367	10.4967	1.34e-08	3.47413	up	[RTKL]	--	--	--	[T]	Signal transduction mechanisms	Protein kinase domain;; Protein tyrosine kinase	Serine/threonine-protein kinase PKH2 GN=PKH2 OS=Saccharomyces cerevisiae (strain ATCC 204508 / S288c) PE=1 SV=1	--
>AALT_g7111	15	3	118	83	6.03798	1.43795	43.5057	30.4831	2.39e-08	3.46951	up	#N/A	#N/A	#N/A	#N/A	#N/A	#N/A	#N/A	#N/A	#N/A
>AALT_g6395	5	1	33	34	1.26065	0.415769	8.55901	8.7154	4.53e-06	3.46941	up	[GEPR]	--	--	--	[G]	Carbohydrate transport and metabolism	Major Facilitator Superfamily	Probable transporter MCH2 GN=MCH2 OS=Saccharomyces cerevisiae (strain ATCC 204508 / S288c) PE=1 SV=2	MFS transporter [Hoeflea sp. IMCC20628]
>AALT_g6787	548	547	5773	6237	57.981	60.2712	607.829	640.342	5.2e-36	3.45605	up	#N/A	#N/A	#N/A	#N/A	#N/A	#N/A	#N/A	#N/A	#N/A
>AALT_g2461	3	1	20	24	0.984251	0.455865	5.06268	5.90748	0.000200552	3.45081	up	--	--	--	--	--	--	Domain of unknown function (DUF3328)	--	--
>AALT_g9166	30	29	357	285	7.43937	7.11364	71.0777	54.9652	9.84e-22	3.44437	up	#N/A	#N/A	#N/A	#N/A	#N/A	#N/A	#N/A	#N/A	#N/A
>AALT_g304	129	108	1447	1129	43.7928	39.6881	610.279	463.455	2.18e-19	3.44141	up	--	--	--	--	--	--	RTA1 like protein	Sphingoid long-chain base transporter RSB1 GN=RSB1 OS=Saccharomyces cerevisiae (strain Lalvin EC1118 / Prise de mousse) PE=3 SV=1	--
>AALT_g4670	5	14	103	102	0.96837	2.47371	18.7217	18.3009	8.44e-13	3.44139	up	[GEPR]	--	--	--	[R]	General function prediction only	Major Facilitator Superfamily;; Sugar (and other) transporter	Uncharacterized MFS-type transporter C1271.10c GN=SPBC1271.10c OS=Schizosaccharomyces pombe (strain 972 / ATCC 24843) PE=1 SV=1	MULTISPECIES: MFS transporter [Methanosarcina]
>AALT_g467	1	5	33	31	1.81736	5.11487	29.8243	27.9779	9.08e-06	3.42857	up	#N/A	#N/A	#N/A	#N/A	#N/A	#N/A	#N/A	#N/A	#N/A
>AALT_g8596	13	10	133	114	1.59321	1.30124	14.8749	12.6712	2.56e-14	3.42323	up	[RTKL]	--	--	--	[T]	Signal transduction mechanisms	Protein kinase domain;; Protein tyrosine kinase	Serine/threonine-protein kinase ksg1 GN=ksg1 OS=Schizosaccharomyces pombe (strain 972 / ATCC 24843) PE=1 SV=2	protein kinase, partial [Trichodesmium erythraeum]
>AALT_g382	5	5	63	44	0.57977	0.566701	6.7249	4.6536	4.4e-08	3.42048	up	#N/A	#N/A	#N/A	#N/A	#N/A	#N/A	#N/A	#N/A	#N/A
>AALT_g5190	11	5	70	102	2.52208	1.22142	15.4427	21.9366	8.72e-08	3.41994	up	[CR]	--	--	--	[CR]	--	Alcohol dehydrogenase GroES-like domain;; Zinc-binding dehydrogenase	Zinc-binding alcohol dehydrogenase domain-containing protein cipB GN=cipB OS=Emericella nidulans (strain FGSC A4 / ATCC 38163 / CBS 112.46 / NRRL PE=1 SV=1	Zn-dependent oxidoreductase [Pseudanabaena sp. &apos;Roaring Creek&apos;]
>AALT_g6600	21	3	121	138	2.14108	0.373277	11.3254	12.3725	9.04e-15	3.41854	up	--	--	--	--	[B]	Chromatin structure and dynamics	TPR repeat;; SET domain	Potential protein lysine methyltransferase SET5 GN=SET5 OS=Meyerozyma guilliermondii (strain ATCC 6260 / CBS 566 / DSM 6381 / JCM PE=3 SV=2	--
>AALT_g5523	53	129	970	962	10.2629	25.897	147.716	144.323	7.38e-36	3.41686	up	[CR]	--	--	--	[CR]	--	Zinc-binding dehydrogenase;; Zinc-binding dehydrogenase;; Alcohol dehydrogenase GroES-like domain	Probable quinone oxidoreductase GN=zta1 OS=Schizosaccharomyces pombe (strain 972 / ATCC 24843) PE=1 SV=2	hypothetical protein [Algiphilus aromaticivorans]
>AALT_g6850	45	56	497	579	95.6664	119.201	1123.17	1276.6	1.15e-29	3.41612	up	#N/A	#N/A	#N/A	#N/A	#N/A	#N/A	#N/A	#N/A	#N/A
>AALT_g2932	30	10	209	220	1.25901	0.463763	8.68803	9.02967	1.75e-19	3.41431	up	[Q]	Secondary metabolites biosynthesis, transport and catabolism	--	--	[I]	Lipid transport and metabolism	Beta-ketoacyl synthase, N-terminal domain;; KR domain;; Acyl transferase domain;; Polyketide synthase dehydratase;; short chain dehydrogenase;; Beta-ketoacyl synthase, C-terminal domain;; Alcohol dehydrogenase GroES-like domain;; Phosphopantetheine attachment site	Lovastatin nonaketide synthase GN=lovB OS=Aspergillus terreus (strain NIH 2624 / FGSC A1156) PE=3 SV=2	type I polyketide synthase [Streptomyces sp. PRh5]
>AALT_g9881	26	10	183	202	2.89828	1.18294	18.4885	20.0938	2.3e-18	3.41123	up	--	--	--	--	--	--	Heterokaryon incompatibility protein (HET)	--	--
>AALT_g5421	5	1	42	22	0.592921	0.185085	4.87919	2.47174	0.00371538	3.40349	up	#N/A	#N/A	#N/A	#N/A	#N/A	#N/A	#N/A	#N/A	#N/A
>AALT_g8940	5	1	30	34	1.80195	0.54906	9.2947	10.1376	9.05e-06	3.4033	up	--	--	--	--	--	--	Acetyltransferase (GNAT) domain;; Acetyltransferase (GNAT) family	--	GNAT family acetyltransferase [Clostridiales bacterium VE202-27]
>AALT_g7391	1	3	16	26	0.306678	0.586082	2.40312	3.94701	0.000333726	3.40253	up	--	--	--	--	--	--	Glycosyl hydrolase family 7	Probable 1,4-beta-D-glucan cellobiohydrolase B (Precursor) GN=cbhB OS=Neosartorya fumigata (strain ATCC MYA-4609 / Af293 / CBS 101355 / FGSC PE=2 SV=1	--
>AALT_g5334	9	1	47	59	8.17035	1.53752	45.2382	55.3971	3.33e-08	3.39173	up	#N/A	#N/A	#N/A	#N/A	#N/A	#N/A	#N/A	#N/A	#N/A
>AALT_g11206	3	15	94	93	0.468195	2.07495	10.879	10.8009	7.34e-12	3.39049	up	--	--	--	--	--	--	Heterokaryon incompatibility protein (HET)	Heterokaryon incompatibility protein 6, OR allele GN=het-6 OS=Neurospora crassa (strain ATCC 24698 / 74-OR23-1A / CBS 708.71 / DSM PE=4 SV=1	--
>AALT_g2278	32	45	391	411	5.86331	9.00507	78.359	81.5217	6.45e-26	3.38471	up	[GEPR]	--	--	--	[R]	General function prediction only	Major Facilitator Superfamily	Siderophore iron transporter mirB GN=mirB OS=Emericella nidulans (strain FGSC A4 / ATCC 38163 / CBS 112.46 / NRRL PE=3 SV=1	MFS transporter [Patulibacter americanus]
>AALT_g9605	59	84	684	788	30.0704	41.7457	364.834	417.279	1.69e-32	3.36781	up	--	--	--	--	--	--	Cupin domain	--	hypothetical protein TPA0598_09_02670 [Streptomyces sp. NBRC 110027]
>AALT_g9081	7	28	181	175	1.84196	7.07768	45.6148	43.4847	3.85e-17	3.3587	up	#N/A	#N/A	#N/A	#N/A	#N/A	#N/A	#N/A	#N/A	#N/A
>AALT_g7394	3	17	103	99	0.744976	3.57991	21.1224	19.8636	2.82e-12	3.35045	up	[GEPR]	--	--	--	[G]	Carbohydrate transport and metabolism	Major Facilitator Superfamily	Riboflavin transporter MCH5 GN=MCH5 OS=Saccharomyces cerevisiae (strain ATCC 204508 / S288c) PE=1 SV=2	MFS transporter [Burkholderia ubonensis]
>AALT_g246	51	36	491	393	5.23246	3.87925	46.5249	35.9793	1.59e-21	3.34261	up	#N/A	#N/A	#N/A	#N/A	#N/A	#N/A	#N/A	#N/A	#N/A
>AALT_g11030	0	3	12	18	0	1.12645	3.70329	5.23666	0.00330903	3.34172	up	--	--	--	--	--	--	Deoxyribonuclease NucA/NucB	--	--
>AALT_g6601	74	22	527	450	4.80249	1.504	32.241	26.6556	8.56e-28	3.33793	up	--	--	--	--	--	--	Heterokaryon incompatibility protein (HET)	--	--
>AALT_g5189	9	3	64	58	1.25752	0.487841	8.35389	7.46023	7.24e-09	3.33722	up	--	--	--	--	--	--	Fungal specific transcription factor domain	Activator of stress genes 1 GN=ASG1 OS=Saccharomyces cerevisiae (strain ATCC 204508 / S288c) PE=1 SV=1	--
>AALT_g782	103	193	1656	1309	38.9322	74.4781	561.582	442.46	1.34e-19	3.33104	up	[O]	Posttranslational modification, protein turnover, chaperones	--	K00799|3e-127|pno:SNOG_06360|hypothetical protein	[O]	Posttranslational modification, protein turnover, chaperones	Glutathione S-transferase, N-terminal domain;; Glutathione S-transferase, N-terminal domain;; Glutathione S-transferase, N-terminal domain;; Glutaredoxin	--	--
>AALT_g7574	59	31	396	508	7.36824	4.05767	49.8595	62.4891	4.68e-17	3.32324	up	[G]	Carbohydrate transport and metabolism	Molecular Function: catalytic activity (GO:0003824);;	--	[G]	Carbohydrate transport and metabolism	Alpha amylase, catalytic domain	Alpha-glucosidase GN=MAL2 OS=Candida albicans (Yeast) PE=1 SV=4	--
>AALT_g11132	70	64	744	595	7.1886	6.81287	86.581	67.9341	3.59e-22	3.32091	up	[G]	Carbohydrate transport and metabolism	--	--	--	--	Polysaccharide deacetylase;; Chitin recognition protein	Chitin deacetylase 1 (Precursor) GN=CDA1 OS=Saccharomyces cerevisiae (strain ATCC 204508 / S288c) PE=1 SV=1	polysaccharide deacetylase [Nocardiopsis alba]
>AALT_g6863	13	21	152	186	3.78173	6.157	42.9356	52.5396	1.86e-16	3.31867	up	[R]	General function prediction only	--	--	[I]	Lipid transport and metabolism	Alpha/beta hydrolase family;; alpha/beta hydrolase fold;; Alpha/beta hydrolase family;; Putative lysophospholipase;; Chlorophyllase	--	alpha/beta hydrolase [Pedobacter sp. NL19]
>AALT_g9287	3	8	43	66	1.59732	3.72032	21.531	31.6092	7.93e-06	3.31812	up	[IQR]	--	--	--	[R]	General function prediction only	short chain dehydrogenase;; Enoyl-(Acyl carrier protein) reductase;; KR domain;; NAD dependent epimerase/dehydratase family;; Fungal family of unknown function (DUF1776)	Uncharacterized oxidoreductase C663.08c GN=SPCC663.08c OS=Schizosaccharomyces pombe (strain 972 / ATCC 24843) PE=3 SV=1	short-chain dehydrogenase [Lysobacter defluvii]
>AALT_g10240	1	5	37	22	0.727545	2.04369	14.4841	8.28094	0.000549562	3.31133	up	[R]	General function prediction only	--	--	[M]	Cell wall/membrane/envelope biogenesis	Ankyrin repeats (3 copies);; Ankyrin repeat;; Ankyrin repeat;; Ankyrin repeats (many copies);; Ankyrin repeats (many copies)	Palmitoyltransferase akr1 GN=akr1 OS=Neosartorya fumigata (strain ATCC MYA-4609 / Af293 / CBS 101355 / FGSC PE=3 SV=2	ankyrin domain protein [Persephonella marina]
>AALT_g3711	5	7	57	61	0.599056	0.762313	5.53303	5.99707	1.57e-08	3.30167	up	--	--	--	--	--	--	Heterokaryon incompatibility protein (HET)	Heterokaryon incompatibility protein 6, OR allele GN=het-6 OS=Neurospora crassa (strain ATCC 24698 / 74-OR23-1A / CBS 708.71 / DSM PE=4 SV=1	--
>AALT_g742	11	10	94	113	0.998634	0.945773	6.90038	8.05743	2.6e-12	3.30107	up	--	--	--	--	--	--	NACHT domain	--	hypothetical protein [Methanocella paludicola SANAE]
>AALT_g4211	93	56	782	679	6.22734	3.8598	52.0456	43.7965	1.96e-31	3.28977	up	[V]	Defense mechanisms	--	--	[Q]	Secondary metabolites biosynthesis, transport and catabolism	ABC transporter transmembrane region;; ABC transporter;; RecF/RecN/SMC N terminal domain;; AAA domain;; AAA domain;; P-loop containing region of AAA domain;; AAA domain;; AAA ATPase domain;; Protein of unknown function, DUF258;; Predicted ATPase of the ABC class;; Molybdopterin guanine dinucleotide synthesis protein B	Leptomycin B resistance protein pmd1 GN=pmd1 OS=Schizosaccharomyces pombe (strain 972 / ATCC 24843) PE=3 SV=2	ABC transporter [Dongia sp. URHE0060]
>AALT_g11883	1	21	96	116	2.47178	27.5157	121.363	143.628	2.42e-12	3.28659	up	#N/A	#N/A	#N/A	#N/A	#N/A	#N/A	#N/A	#N/A	#N/A
>AALT_g902	24	10	167	166	2.41923	1.08763	17.1663	17.066	3.39e-16	3.285	up	[KL]	--	Molecular Function: organic cyclic compound binding (GO:0097159);; Molecular Function: heterocyclic compound binding (GO:1901363);;	--	[KL]	--	SNF2 family N-terminal domain;; Helicase conserved C-terminal domain	DNA repair protein RAD5 GN=RAD5 OS=Yarrowia lipolytica (strain CLIB 122 / E 150) PE=3 SV=1	helicase SNF2 [Sphingobacteriaceae bacterium DW12]
>AALT_g5631	3	8	52	54	0.658594	1.55605	9.49768	9.38803	7.44e-08	3.27795	up	--	--	--	--	--	--	NAD(P)-binding Rossmann-like domain;; FAD dependent oxidoreductase	--	hypothetical protein [Actinoplanes friuliensis]
>AALT_g1989	91	129	933	1187	25.6997	37.3977	239.736	306.587	3.67e-19	3.27255	up	--	--	--	--	--	--	Acetyltransferase (GNAT) domain	--	acetyltransferase [Agrobacterium rhizogenes]
>AALT_g3533	1	5	31	26	0.271551	0.775171	5.32619	4.38527	4.7e-05	3.26149	up	#N/A	#N/A	#N/A	#N/A	#N/A	#N/A	#N/A	#N/A	#N/A
>AALT_g9245	13	26	192	177	1.54502	3.21093	21.4027	19.2955	8.64e-17	3.24926	up	--	--	--	--	--	--	Heterokaryon incompatibility protein (HET)	--	--
>AALT_g3412	5	5	54	41	2.34551	2.10267	16.3475	12.1196	3.1e-07	3.24885	up	#N/A	#N/A	#N/A	#N/A	#N/A	#N/A	#N/A	#N/A	#N/A
>AALT_g1892	47	59	511	484	2.52627	3.05264	21.4607	19.9762	1.3e-26	3.23364	up	#N/A	#N/A	#N/A	#N/A	#N/A	#N/A	#N/A	#N/A	#N/A
>AALT_g2545	7	5	66	47	3.30141	2.34144	30.965	21.4341	4.12e-08	3.233	up	#N/A	#N/A	#N/A	#N/A	#N/A	#N/A	#N/A	#N/A	#N/A
>AALT_g9846	5	7	58	54	0.675709	0.84907	6.17384	5.8099	4.95e-08	3.22642	up	--	--	--	--	--	--	Heterokaryon incompatibility protein (HET)	Heterokaryon incompatibility protein 6, OR allele GN=het-6 OS=Neurospora crassa (strain ATCC 24698 / 74-OR23-1A / CBS 708.71 / DSM PE=4 SV=1	--
>AALT_g3610	26	15	211	173	4.42604	2.68395	32.6886	26.3955	4.73e-17	3.22324	up	#N/A	#N/A	#N/A	#N/A	#N/A	#N/A	#N/A	#N/A	#N/A
>AALT_g8258	179	215	1688	1984	89.4779	102.634	734.034	848.476	1.6e-36	3.22284	up	--	--	--	--	--	--	Domain of unknown function (DUF1857)	--	--
>AALT_g11943	11	8	92	85	0.916667	0.714788	7.00157	6.30277	7.54e-11	3.21756	up	#N/A	#N/A	#N/A	#N/A	#N/A	#N/A	#N/A	#N/A	#N/A
>AALT_g919	9	8	79	79	0.671841	0.647266	5.39803	5.23409	4.47e-10	3.21605	up	--	--	--	--	--	--	Heterokaryon incompatibility protein (HET)	--	protein of unknown function (Leucine Rich repeat domain) [endosymbiont DhMRE of Dentiscutata heterogama]
>AALT_g1208	3	5	32	42	1.19201	1.66508	10.5678	13.3236	5.21e-06	3.21497	up	[IQR]	--	--	--	[R]	General function prediction only	short chain dehydrogenase;; KR domain;; NAD dependent epimerase/dehydratase family	--	short-chain dehydrogenase [Marinobacterium jannaschii]
>AALT_g5306	235	254	1657	2868	34.9757	38.8897	224.966	380.164	0.000185236	3.21146	up	[O]	Posttranslational modification, protein turnover, chaperones	--	K00799|5e-134|pno:SNOG_15716|hypothetical protein	[O]	Posttranslational modification, protein turnover, chaperones	Glutathione S-transferase, N-terminal domain;; Glutathione S-transferase, N-terminal domain;; Glutathione S-transferase, N-terminal domain;; Pyridoxamine 5'-phosphate oxidase	Protein bli-3 GN=bli-3 OS=Neurospora crassa (strain ATCC 24698 / 74-OR23-1A / CBS 708.71 / DSM PE=2 SV=1	glutathione S-transferase [Chamaesiphon minutus]
>AALT_g11594	9	12	103	90	1.62956	2.19949	18.0186	15.512	2.32e-11	3.20373	up	--	--	--	--	--	--	Heterokaryon incompatibility protein (HET)	--	--
>AALT_g5740	38	45	437	325	10.2244	12.7156	111.022	82.3042	2.12e-12	3.20113	up	[R]	General function prediction only	--	--	[R]	General function prediction only	Epoxide hydrolase N terminus;; Alpha/beta hydrolase family	--	epoxide hydrolase [Streptomyces turgidiscabies]
>AALT_g3724	13	5	76	90	2.40969	0.949309	12.7409	15.0471	2.31e-10	3.19754	up	[O]	Posttranslational modification, protein turnover, chaperones	--	K07393|1e-149|afv:AFLA_047130|hypothetical protein	[O]	Posttranslational modification, protein turnover, chaperones	Glutathione S-transferase, N-terminal domain;; Glutathione S-transferase, C-terminal domain;; Glutathione S-transferase, C-terminal domain	Glutathione S-transferase omega-like 2 GN=gto2 OS=Schizosaccharomyces pombe (strain 972 / ATCC 24843) PE=3 SV=1	Uncharacterised protein [Chlamydia trachomatis]
>AALT_g11368	36	57	349	501	11.0336	17.9438	114.155	160.885	1.13e-08	3.1972	up	[IQR]	--	--	--	[Q]	Secondary metabolites biosynthesis, transport and catabolism	short chain dehydrogenase;; KR domain;; Enoyl-(Acyl carrier protein) reductase;; NAD dependent epimerase/dehydratase family	Uncharacterized oxidoreductase C736.13 GN=SPCC736.13 OS=Schizosaccharomyces pombe (strain 972 / ATCC 24843) PE=3 SV=1	hypothetical protein [Deinococcus misasensis]
>AALT_g749	162	215	1628	1804	29.0964	41.2296	286.738	312.561	9.52e-36	3.1899	up	[V]	Defense mechanisms	--	--	--	--	Beta-lactamase	--	penicillin-binding protein [Bacillus sp. TH008]
>AALT_g7977	24	29	212	270	4.45904	5.6578	43.5479	55.3521	2.41e-17	3.18754	up	[E]	Amino acid transport and metabolism	--	--	[E]	Amino acid transport and metabolism	Amino acid permease;; Amino acid permease	Choline transport protein GN=HNM1 OS=Saccharomyces cerevisiae (strain ATCC 204508 / S288c) PE=1 SV=1	--
>AALT_g9524	15	8	107	102	5.91267	3.45027	40.9416	38.3557	7.31e-12	3.17891	up	#N/A	#N/A	#N/A	#N/A	#N/A	#N/A	#N/A	#N/A	#N/A
>AALT_g7425	15	12	135	108	2.24144	1.91572	20.9195	17.0265	6.55e-13	3.16873	up	[E]	Amino acid transport and metabolism	--	K03293|0.0|pcs:Pc21g14020|Pc21g14020	[E]	Amino acid transport and metabolism	Amino acid permease;; Amino acid permease	Probable proline-specific permease put4 GN=put4 OS=Schizosaccharomyces pombe (strain 972 / ATCC 24843) PE=3 SV=1	gamma-aminobutyrate permease [Kocuria kristinae]
>AALT_g1562	5	10	61	73	0.74257	1.43008	7.73639	8.96689	7.38e-09	3.16632	up	[Q]	Secondary metabolites biosynthesis, transport and catabolism	--	--	[QI]	--	Cytochrome P450	Cytochrome P450 52A3 GN=CYP52A3 OS=Candida maltosa (Yeast) PE=1 SV=3	cytochrome [Halococcus saccharolyticus]
>AALT_g11631	9	5	60	66	0.728408	0.409985	4.37304	4.7129	1.55e-08	3.16536	up	#N/A	#N/A	#N/A	#N/A	#N/A	#N/A	#N/A	#N/A	#N/A
>AALT_g9087	5	7	53	54	0.529136	0.67109	4.74601	4.67806	1.3e-07	3.1605	up	[RTKL]	--	--	--	[R]	General function prediction only	Protein kinase domain;; Protein tyrosine kinase;; Phosphotransferase enzyme family	Negative regulator of the PHO system GN=PHO85 OS=Yarrowia lipolytica (strain CLIB 122 / E 150) PE=3 SV=1	serine/threonine protein kinase [Chitinivibrio alkaliphilus]
>AALT_g9875	24	12	145	175	3.50901	1.83384	18.4476	21.8978	5.51e-15	3.14651	up	--	--	--	--	--	--	Heterokaryon incompatibility protein (HET)	Heterokaryon incompatibility protein 6, OR allele GN=het-6 OS=Neurospora crassa (strain ATCC 24698 / 74-OR23-1A / CBS 708.71 / DSM PE=4 SV=1	protein of unknown function (Leucine Rich repeat domain) [endosymbiont DhMRE of Dentiscutata heterogama]
>AALT_g6623	64	80	746	526	7.98414	10.2336	84.987	59.19	3.55e-09	3.146	up	--	--	--	--	--	--	Uncharacterized alpha/beta hydrolase domain (DUF2235)	Uncharacterized protein YEL023C GN=YEL023C OS=Saccharomyces cerevisiae (strain ATCC 204508 / S288c) PE=4 SV=1	hypothetical protein [Sulfuritalea hydrogenivorans]
>AALT_g3792	3	1	21	14	0.625163	0.295807	3.68117	2.55201	0.00198572	3.12081	up	[G]	Carbohydrate transport and metabolism	--	--	--	--	Glycosyl hydrolases family 16	--	hypothetical protein AN487_23125, partial [Anabaena sp. CRKS33]
>AALT_g4019	5	0	17	27	0.262456	0	0.724894	1.14551	0.00069935	3.11944	up	[IQR]	--	--	--	[Q]	Secondary metabolites biosynthesis, transport and catabolism	short chain dehydrogenase	Uncharacterized oxidoreductase C736.13 GN=SPCC736.13 OS=Schizosaccharomyces pombe (strain 972 / ATCC 24843) PE=3 SV=1	oxidoreductase [Deinococcus actinosclerus]
>AALT_g6585	3	7	40	46	0.581455	1.08308	6.00395	6.95874	1.94e-06	3.11274	up	#N/A	#N/A	#N/A	#N/A	#N/A	#N/A	#N/A	#N/A	#N/A
>AALT_g2701	7	15	94	95	0.578624	1.24265	6.97091	6.79332	8.13e-11	3.11055	up	[RTKL]	--	--	--	[T]	Signal transduction mechanisms	Protein kinase domain;; Protein tyrosine kinase	Spindle assembly checkpoint kinase GN=IPL1 OS=Yarrowia lipolytica (strain CLIB 122 / E 150) PE=3 SV=1	TPR repeat-containing serine/threonine protein kinase, partial [Chloroflexi bacterium OLB15]
>AALT_g10279	9	3	46	58	2.626	1.00094	14.6927	17.9397	2.31e-07	3.10684	up	[I]	Lipid transport and metabolism	--	--	[V]	Defense mechanisms	alpha/beta hydrolase fold;; Carboxylesterase family	AB hydrolase superfamily protein C1039.03 GN=SPAC1039.03 OS=Schizosaccharomyces pombe (strain 972 / ATCC 24843) PE=3 SV=1	lipase [Salinibacterium sp. PAMC 21357]
>AALT_g3722	5	5	43	43	1.9053	1.74158	14.0986	13.8322	1.93e-06	3.10519	up	#N/A	#N/A	#N/A	#N/A	#N/A	#N/A	#N/A	#N/A	#N/A
>AALT_g7214	3	8	47	47	1.45103	3.54505	16.8602	16.5396	8.12e-07	3.10463	up	--	--	--	K01560|5e-100|pcs:Pc20g14890|Pc20g14890	--	--	Haloacid dehalogenase-like hydrolase	--	haloacid dehalogenase [Crinalium epipsammum]
>AALT_g8733	147	150	1399	1150	36.2341	37.4422	301.105	241.694	7.53e-27	3.10249	up	--	--	--	--	[S]	Function unknown	--	Uncharacterized membrane protein YDR090C GN=YDR090C OS=Saccharomyces cerevisiae (strain ATCC 204508 / S288c) PE=1 SV=1	--
>AALT_g11611	1	3	17	17	0.397337	0.711025	2.93463	2.90897	0.00257178	3.0978	up	#N/A	#N/A	#N/A	#N/A	#N/A	#N/A	#N/A	#N/A	#N/A
>AALT_g11481	3	3	25	26	0.705291	0.681286	4.93958	5.24627	0.000191669	3.0883	up	[C]	Energy production and conversion	--	--	--	--	FAD binding domain;; Berberine and berberine like	Bifunctional solanapyrone synthase (Precursor) GN=sol5 OS=Alternaria solani PE=1 SV=1	FAD-binding dehydrogenase [Streptomyces sp. NRRL S-455]
>AALT_g5932	38	15	225	227	7.29934	3.15336	46.0666	45.5186	1.58e-17	3.08492	up	#N/A	#N/A	#N/A	#N/A	#N/A	#N/A	#N/A	#N/A	#N/A
>AALT_g7774	68	103	631	807	79.379	120.232	817.558	975.296	1.07e-16	3.07666	up	#N/A	#N/A	#N/A	#N/A	#N/A	#N/A	#N/A	#N/A	#N/A
>AALT_g10499	19	15	154	132	1.95353	1.68358	15.6273	12.8115	1.28e-13	3.07107	up	--	--	--	--	--	--	NACHT domain	Vegetative incompatibility protein HET-E-1 GN=HET-E1 OS=Podospora anserina (Pleurage anserina) PE=4 SV=1	--
>AALT_g9177	97	156	1090	1026	31.2283	50.8406	346.676	323.159	3.83e-31	3.06941	up	[IQR]	--	--	--	[Q]	Secondary metabolites biosynthesis, transport and catabolism	short chain dehydrogenase;; NAD dependent epimerase/dehydratase family;; NADH(P)-binding;; KR domain	Uncharacterized oxidoreductase AN7799 GN=AN7799 OS=Emericella nidulans (strain FGSC A4 / ATCC 38163 / CBS 112.46 / NRRL PE=1 SV=2	short-chain dehydrogenase [Burkholderia sp. Leaf177]
>AALT_g6712	13	21	149	135	1.47137	2.40939	17.2368	15.2235	1.66e-13	3.06762	up	--	--	--	--	--	--	Protein of unknown function (DUF3176)	--	--
>AALT_g1743	17	3	83	86	2.30742	0.489796	11.0943	11.3391	5.38e-10	3.06661	up	--	--	--	--	[Q]	Secondary metabolites biosynthesis, transport and catabolism	Cytochrome P450	Isotrichodermin C-15 hydroxylase GN=TRI11 OS=Fusarium sporotrichioides PE=3 SV=1	unspecific monooxygenase [Halosimplex carlsbadense]
>AALT_g6586	19	22	177	165	1.43217	1.73366	12.6902	11.4389	5.99e-15	3.06255	up	[O]	Posttranslational modification, protein turnover, chaperones	--	--	[O]	Posttranslational modification, protein turnover, chaperones	ATPase family associated with various cellular activities (AAA)	--	hypothetical protein [Magnetospirillum magnetotacticum]
>AALT_g4426	3	7	41	42	1.10152	2.08368	12.0481	12.1152	3.59e-06	3.06154	up	#N/A	#N/A	#N/A	#N/A	#N/A	#N/A	#N/A	#N/A	#N/A
>AALT_g4902	11	15	111	105	2.46731	3.54718	23.1355	21.5028	1.69e-11	3.05822	up	[R]	General function prediction only	--	--	[QR]	--	non-haem dioxygenase in morphine synthesis N-terminal;; 2OG-Fe(II) oxygenase superfamily	UPF0676 protein C1494.01 GN=SPCC1494.01 OS=Schizosaccharomyces pombe (strain 972 / ATCC 24843) PE=3 SV=2	hypothetical protein [Salinisphaera shabanensis]
>AALT_g9405	63	110	693	738	11.3996	19.8028	114.361	120.332	8.22e-28	3.05416	up	[V]	Defense mechanisms	--	--	--	--	Beta-lactamase	--	1,4-butanediol diacrylate esterase [Hydrocarboniphaga effusa]
>AALT_g8943	5	0	19	23	0.70901	0	2.19288	2.55518	0.000748628	3.0524	up	[RTKL]	--	--	--	[D]	Cell cycle control, cell division, chromosome partitioning	Protein kinase domain;; Protein tyrosine kinase	CTD kinase subunit alpha GN=lsk1 OS=Schizosaccharomyces pombe (strain 972 / ATCC 24843) PE=1 SV=1	--
>AALT_g11348	7	8	67	57	2.61122	3.0938	23.5189	19.5762	4.48e-08	3.04946	up	#N/A	#N/A	#N/A	#N/A	#N/A	#N/A	#N/A	#N/A	#N/A
>AALT_g2228	3	7	40	42	0.417954	0.776549	3.94333	4.05706	4.39e-06	3.04405	up	--	--	--	--	--	--	Protein of unknown function (DUF3237)	--	--
>AALT_g9086	5	3	25	41	0.452569	0.287656	1.87757	2.96095	0.000308693	3.0404	up	[R]	General function prediction only	--	--	[Z]	Cytoskeleton	Tetratricopeptide repeat;; Tetratricopeptide repeat;; TPR repeat;; Tetratricopeptide repeat;; Tetratricopeptide repeat;; Anaphase-promoting complex, cyclosome, subunit 3;; Protein kinase domain;; Tetratricopeptide repeat;; Tetratricopeptide repeat;; Tetratricopeptide repeat;; Tetratricopeptide repeat;; Protein tyrosine kinase;; Tetratricopeptide repeat;; Tetratricopeptide repeat	--	tetratricopeptide repeat protein [Streptomyces vietnamensis]
>AALT_g2972	110	68	769	684	18.2243	11.6691	119.984	104.202	1.09e-27	3.02551	up	[R]	General function prediction only	--	--	--	--	Peptidase family M54	--	hypothetical protein [Haloferula sp. BvORR071]
>AALT_g6991	45	14	259	221	4.26764	1.32273	21.0172	17.6258	1.58e-17	3.01523	up	--	--	--	--	--	--	Heterokaryon incompatibility protein (HET)	--	--
>AALT_g5075	26	26	210	210	7.28592	7.43442	59.5509	57.5645	2.54e-16	3.01465	up	--	--	--	--	--	--	von Willebrand factor type A domain;; von Willebrand factor type A domain	--	VWA domain-containing protein [Synechocystis sp. PCC 6714]
>AALT_g11366	7	19	87	121	3.45426	9.06257	43.2094	60.1571	4e-08	3.00952	up	--	--	--	--	--	--	short chain dehydrogenase	--	--
>AALT_g527	191	186	1507	1525	20.4516	20.5645	144.513	145.865	3.79e-32	3.00823	up	--	--	--	--	--	--	Ornithine cyclodeaminase/mu-crystallin family	--	--
>AALT_g10716	45	10	231	214	9.99353	2.37647	55.1031	50.1326	7.96e-17	3.00518	up	[I]	Lipid transport and metabolism	--	--	[V]	Defense mechanisms	alpha/beta hydrolase fold	AB hydrolase superfamily protein B1A11.02 GN=SPAPB1A11.02 OS=Schizosaccharomyces pombe (strain 972 / ATCC 24843) PE=3 SV=1	alpha/beta hydrolase [Burkholderia sp. lig30]
>AALT_g6390	5	7	47	49	2.69906	3.08446	21.1942	21.4775	1.1e-06	3.00399	up	#N/A	#N/A	#N/A	#N/A	#N/A	#N/A	#N/A	#N/A	#N/A
>AALT_g10340	24	12	149	140	1.94716	0.972982	10.9471	10.308	2.61e-13	2.99957	up	--	--	--	--	--	--	Heterokaryon incompatibility protein (HET)	Heterokaryon incompatibility protein 6, OR allele GN=het-6 OS=Neurospora crassa (strain ATCC 24698 / 74-OR23-1A / CBS 708.71 / DSM PE=4 SV=1	--
>AALT_g8032	26	28	233	198	3.78178	4.17969	34.7726	29.4168	2.09e-16	2.99825	up	--	--	--	--	--	--	Heterokaryon incompatibility protein (HET)	--	--
>AALT_g9142	21	31	196	218	1.71531	2.69706	14.6418	15.8266	4.75e-16	2.99751	up	--	--	--	--	--	--	CHAT domain	--	CHAT domain-containing protein [Frankia sp. CN3]
>AALT_g3053	63	73	520	558	9.61681	11.5535	84.9347	89.8099	1.79e-24	2.9889	up	[C]	Energy production and conversion	--	--	[C]	Energy production and conversion	Aldo/keto reductase family	Putative voltage-gated potassium channel subunit beta GN=SPCC965.06 OS=Schizosaccharomyces pombe (strain 972 / ATCC 24843) PE=3 SV=1	alcohol dehydrogenase [Marinitoga sp. 1155]
>AALT_g9921	32	22	208	221	8.60594	6.33586	53.6709	55.6334	2.54e-16	2.98728	up	--	--	--	--	--	--	Alpha/beta hydrolase family;; Alpha/beta hydrolase family	--	hypothetical protein [Streptomyces sp. NRRL F-5053]
>AALT_g7299	9	0	44	28	2.08583	0	9.96132	6.39929	0.000597155	2.98217	up	--	--	--	--	--	--	F-box domain;; F-box-like	--	--
>AALT_g10266	1	5	20	26	0.406078	1.21947	4.69138	5.98394	0.000608293	2.95205	up	--	--	--	--	--	--	Heterokaryon incompatibility protein (HET)	Heterokaryon incompatibility protein 6, OR allele GN=het-6 OS=Neurospora crassa (strain ATCC 24698 / 74-OR23-1A / CBS 708.71 / DSM PE=4 SV=1	--
>AALT_g7172	1	15	68	54	1.33146	10.8017	45.7936	35.7282	1.23e-07	2.94829	up	#N/A	#N/A	#N/A	#N/A	#N/A	#N/A	#N/A	#N/A	#N/A
>AALT_g9005	5	14	58	87	1.54011	3.87991	13.8502	20.6964	1.2e-05	2.94172	up	[IQR]	--	--	--	[Q]	Secondary metabolites biosynthesis, transport and catabolism	short chain dehydrogenase;; Enoyl-(Acyl carrier protein) reductase;; KR domain	Putative oxidoreductase bli-4, mitochondrial (Precursor) GN=bli-4 OS=Neurospora crassa (strain ATCC 24698 / 74-OR23-1A / CBS 708.71 / DSM PE=1 SV=1	SDR family oxidoreductase [Clostridium tunisiense]
>AALT_g7937	3	5	40	21	0.540221	0.759286	5.21967	2.7735	0.00707667	2.93648	up	--	--	--	--	--	--	Heterokaryon incompatibility protein (HET)	Heterokaryon incompatibility protein 6, OR allele GN=het-6 OS=Neurospora crassa (strain ATCC 24698 / 74-OR23-1A / CBS 708.71 / DSM PE=4 SV=1	--
>AALT_g5587	124	100	751	961	61.7586	49.6594	433.194	569.273	4.04e-16	2.93287	up	#N/A	#N/A	#N/A	#N/A	#N/A	#N/A	#N/A	#N/A	#N/A
>AALT_g6583	28	42	231	300	51.2864	77.4647	437.384	548.325	1.69e-13	2.92786	up	#N/A	#N/A	#N/A	#N/A	#N/A	#N/A	#N/A	#N/A	#N/A
>AALT_g3162	9	21	113	113	8.39735	19.8221	110.827	107.224	3.95e-11	2.92172	up	#N/A	#N/A	#N/A	#N/A	#N/A	#N/A	#N/A	#N/A	#N/A
>AALT_g8119	13	3	67	55	2.75223	0.744819	13.0607	10.6227	1.22e-07	2.91986	up	#N/A	#N/A	#N/A	#N/A	#N/A	#N/A	#N/A	#N/A	#N/A
>AALT_g6205	1	3	18	12	0.620002	1.17472	5.97636	4.04367	0.00695094	2.91733	up	[R]	General function prediction only	--	--	[I]	Lipid transport and metabolism	short chain dehydrogenase;; KR domain	Uncharacterized oxidoreductase C521.03 GN=SPAC521.03 OS=Schizosaccharomyces pombe (strain 972 / ATCC 24843) PE=1 SV=1	short-chain dehydrogenase [Leadbetterella byssophila]
>AALT_g6934	1	3	13	17	0.379786	0.702581	2.7194	3.36084	0.00695094	2.91716	up	#N/A	#N/A	#N/A	#N/A	#N/A	#N/A	#N/A	#N/A	#N/A
>AALT_g1177	279	351	2340	2403	104.748	137.942	908.147	897.261	3.92e-31	2.91538	up	[R]	General function prediction only	Molecular Function: transferase activity, transferring acyl groups (GO:0016746);;	--	[E]	Amino acid transport and metabolism	Maltose acetyltransferase;; Bacterial transferase hexapeptide (six repeats);; Hexapeptide repeat of succinyl-transferase	Putative acetyltransferase C18B11.09c GN=SPAC18B11.09c OS=Schizosaccharomyces pombe (strain 972 / ATCC 24843) PE=3 SV=2	MULTISPECIES: maltose acetyltransferase [Prevotella]
>AALT_g2033	11	7	60	76	1.759	1.08131	9.21372	11.6136	3.75e-08	2.91413	up	[C]	Energy production and conversion	--	--	[C]	Energy production and conversion	FAD binding domain	Bifunctional solanapyrone synthase (Precursor) GN=sol5 OS=Alternaria solani PE=1 SV=1	FAD-linked oxidase [Curvibacter sp. PAE-UM]
>AALT_g4239	424	322	2824	2793	114.474	88.3413	806.532	755.541	7.07e-31	2.91082	up	[R]	General function prediction only	--	K07008|0.0|pno:SNOG_06004|hypothetical protein	[M]	Cell wall/membrane/envelope biogenesis	Glutamine amidotransferases class-II;; Glutamine amidotransferase domain;; Glutamine amidotransferases class-II	Probable glutamine amidotransferase DUG3 GN=DUG3 OS=Saccharomyces cerevisiae (strain ATCC 204508 / S288c) PE=1 SV=1	hypothetical protein AA908_08545 [Chlorobi bacterium NICIL-2]
>AALT_g3444	0	5	17	20	0	0.991343	3.16379	3.65261	0.00252485	2.90737	up	--	--	--	--	--	--	Fungal Zn(2)-Cys(6) binuclear cluster domain	--	--
>AALT_g11876	0	5	14	23	0	0.544275	1.3074	2.06909	0.00360163	2.90729	up	#N/A	#N/A	#N/A	#N/A	#N/A	#N/A	#N/A	#N/A	#N/A
>AALT_g11311	9	12	84	73	0.930781	1.26514	7.83903	6.72445	7.02e-09	2.90589	up	--	--	--	--	--	--	Heterokaryon incompatibility protein (HET)	Heterokaryon incompatibility protein 6, OR allele GN=het-6 OS=Neurospora crassa (strain ATCC 24698 / 74-OR23-1A / CBS 708.71 / DSM PE=4 SV=1	--
>AALT_g2263	9	7	63	57	2.95405	2.24713	19.45	17.5693	1.74e-07	2.9054	up	#N/A	#N/A	#N/A	#N/A	#N/A	#N/A	#N/A	#N/A	#N/A
>AALT_g11659	63	71	489	507	15.9963	17.7483	96.0268	100.379	1.15e-22	2.89588	up	[Q]	Secondary metabolites biosynthesis, transport and catabolism	--	--	[R]	General function prediction only	Dienelactone hydrolase family	Protein AIM2 GN=AIM2 OS=Saccharomyces cerevisiae (strain ATCC 204508 / S288c) PE=1 SV=1	--
>AALT_g652	26	21	177	170	2.72162	2.27822	15.901	14.9759	6.5e-14	2.88305	up	--	--	--	--	--	--	Heterokaryon incompatibility protein (HET)	Heterokaryon incompatibility protein 6, OR allele GN=het-6 OS=Neurospora crassa (strain ATCC 24698 / 74-OR23-1A / CBS 708.71 / DSM PE=4 SV=1	--
>AALT_g10133	9	8	67	58	1.07331	1.01271	6.99857	5.9565	1.34e-07	2.8781	up	--	--	--	--	--	--	Heterokaryon incompatibility protein (HET)	--	--
>AALT_g1799	3	7	29	44	1.30919	2.44113	10.2448	15.6569	4.8e-05	2.87623	up	--	--	--	K03859|4e-96|pno:SNOG_00338|hypothetical protein	[I]	Lipid transport and metabolism	Phosphatidylinositol N-acetylglucosaminyltransferase	Phosphatidylinositol N-acetylglucosaminyltransferase GPI2 subunit GN=gpi2 OS=Schizosaccharomyces pombe (strain 972 / ATCC 24843) PE=3 SV=1	--
>AALT_g1114	122	180	901	1309	28.432	43.056	203.658	304.65	2.15e-07	2.87582	up	[IQR]	--	--	--	[Q]	Secondary metabolites biosynthesis, transport and catabolism	short chain dehydrogenase;; KR domain;; Enoyl-(Acyl carrier protein) reductase;; NAD dependent epimerase/dehydratase family;; Polysaccharide biosynthesis protein	Putative oxidoreductase bli-4, mitochondrial (Precursor) GN=bli-4 OS=Neurospora crassa (strain ATCC 24698 / 74-OR23-1A / CBS 708.71 / DSM PE=1 SV=1	SDR family oxidoreductase [Clostridium tunisiense]
>AALT_g6963	3	3	22	22	0.525722	0.508882	3.03859	2.97371	0.000958018	2.87532	up	--	--	--	--	--	--	Heterokaryon incompatibility protein (HET)	Heterokaryon incompatibility protein 6, OR allele GN=het-6 OS=Neurospora crassa (strain ATCC 24698 / 74-OR23-1A / CBS 708.71 / DSM PE=4 SV=1	--
>AALT_g11916	43	33	295	262	10.9312	8.42487	66.0007	56.8758	1.58e-17	2.872	up	--	--	--	--	--	--	Protein of unknown function (DUF3632)	--	hypothetical protein [Kineosporia aurantiaca]
>AALT_g7459	7	19	95	94	9.63373	24.0171	110.814	107.957	8.73e-10	2.87141	up	--	--	--	--	--	--	Protein of unknown function (DUF3140)	--	DNA-binding protein [Fibrisoma limi]
>AALT_g10870	1	3	17	12	0.347489	0.644844	2.92771	2.14671	0.0089113	2.86841	up	[M]	Cell wall/membrane/envelope biogenesis	--	--	--	--	Glycosyltransferase sugar-binding region containing DXD motif	Initiation-specific alpha-1,6-mannosyltransferase GN=och1 OS=Schizosaccharomyces pombe (strain 972 / ATCC 24843) PE=1 SV=2	--
>AALT_g11406	24	8	135	100	19.1342	7.09473	97.4606	71.3709	1.61e-08	2.86802	up	#N/A	#N/A	#N/A	#N/A	#N/A	#N/A	#N/A	#N/A	#N/A
>AALT_g7595	0	5	19	17	0	1.44512	5.28727	4.43679	0.0032035	2.86792	up	#N/A	#N/A	#N/A	#N/A	#N/A	#N/A	#N/A	#N/A	#N/A
>AALT_g1331	43	35	269	298	5.03529	4.30558	31.63	34.3338	1.44e-17	2.86069	up	[J]	Translation, ribosomal structure and biogenesis	--	--	[J]	Translation, ribosomal structure and biogenesis	Amidase	Allophanate hydrolase GN=DUR1,2 OS=Saccharomyces cerevisiae (strain ATCC 204508 / S288c) PE=1 SV=2	amidase [Propionibacterium thoenii]
>AALT_g7966	3	7	37	35	0.724285	1.3556	6.54751	6.0458	3.35e-05	2.85645	up	[R]	General function prediction only	--	--	[Q]	Secondary metabolites biosynthesis, transport and catabolism	Alcohol dehydrogenase GroES-like domain;; Zinc-binding dehydrogenase	Alcohol dehydrogenase 2 GN=YM9952.05C OS=Saccharomyces cerevisiae (strain ATCC 204508 / S288c) PE=1 SV=3	--
>AALT_g8664	11	19	123	93	1.86546	3.48327	20.9307	15.4286	1.54e-10	2.85397	up	#N/A	#N/A	#N/A	#N/A	#N/A	#N/A	#N/A	#N/A	#N/A
>AALT_g3970	22	10	111	120	6.51667	2.99936	34.429	36.4151	5.68e-11	2.8455	up	--	--	--	--	--	--	--	--	hypothetical protein [Janthinobacterium sp. CG23_2]
>AALT_g4745	11	12	84	81	3.92733	4.46957	31.4409	28.8075	6.27e-09	2.84444	up	#N/A	#N/A	#N/A	#N/A	#N/A	#N/A	#N/A	#N/A	#N/A
>AALT_g4167	15	14	87	121	16.112	14.1439	90.1185	124.372	1.84e-08	2.84257	up	#N/A	#N/A	#N/A	#N/A	#N/A	#N/A	#N/A	#N/A	#N/A
>AALT_g7443	59	57	395	435	17.2753	16.7528	108.524	117.932	1.66e-20	2.83948	up	[R]	General function prediction only	--	K00545|4e-173|pno:SNOG_03575|hypothetical protein	[Q]	Secondary metabolites biosynthesis, transport and catabolism	O-methyltransferase;; Methyltransferase domain	Probable catechol O-methyltransferase 2 GN=SPBPB21E7.04c OS=Schizosaccharomyces pombe (strain 972 / ATCC 24843) PE=3 SV=1	SAM-dependent methyltransferase [Nocardia concava]
>AALT_g2483	3	10	53	39	1.04585	2.88603	14.9664	10.6899	4.51e-06	2.83427	up	[IQR]	--	--	--	--	--	Enoyl-(Acyl carrier protein) reductase;; short chain dehydrogenase	--	short-chain dehydrogenase [Burkholderia sp. PAMC 28687]
>AALT_g11521	30	12	152	149	14.3778	6.09299	78.0486	76.3217	1.22e-12	2.83407	up	#N/A	#N/A	#N/A	#N/A	#N/A	#N/A	#N/A	#N/A	#N/A
>AALT_g625	5	5	36	35	8.15267	7.55068	50.0086	47.741	4.12e-05	2.82868	up	#N/A	#N/A	#N/A	#N/A	#N/A	#N/A	#N/A	#N/A	#N/A
>AALT_g566	45	33	298	253	8.16651	6.17235	50.4371	42.1636	5.42e-17	2.81849	up	[CE]	--	Molecular Function: magnesium ion binding (GO:0000287);; Molecular Function: tartrate dehydrogenase activity (GO:0009027);; Molecular Function: D-malate dehydrogenase (decarboxylating) activity (GO:0046553);; Molecular Function: tartrate decarboxylase activity (GO:0050319);; Molecular Function: NAD binding (GO:0051287);; Biological Process: oxidation-reduction process (GO:0055114);;	--	[E]	Amino acid transport and metabolism	Isocitrate/isopropylmalate dehydrogenase	Homoisocitrate dehydrogenase, mitochondrial (Precursor) GN=YI9910.02C OS=Saccharomyces cerevisiae (strain ATCC 204508 / S288c) PE=1 SV=1	tartrate dehydrogenase [Sulfitobacter pontiacus]
>AALT_g1643	7	19	91	91	33.3808	73.6498	387.101	378.338	2.49e-09	2.81696	up	#N/A	#N/A	#N/A	#N/A	#N/A	#N/A	#N/A	#N/A	#N/A
>AALT_g2751	3	5	26	30	0.363658	0.510336	2.49167	2.81944	0.00025766	2.8129	up	[CR]	--	--	--	[CR]	--	Metallo-beta-lactamase superfamily;; Zinc-binding dehydrogenase;; Zinc-binding dehydrogenase;; Alcohol dehydrogenase GroES-like domain	Zinc-type alcohol dehydrogenase-like protein C1773.06c GN=SPBC1773.06c OS=Schizosaccharomyces pombe (strain 972 / ATCC 24843) PE=3 SV=1	hypothetical protein [Rhizobium leguminosarum]
>AALT_g429	21	22	160	141	4.63437	5.34558	37.1068	32.0459	1.96e-12	2.80868	up	--	--	--	--	--	--	CorA-like Mg2+ transporter protein	--	--
>AALT_g10706	3	3	22	20	0.981407	0.94377	5.9344	5.38206	0.00151622	2.80823	up	[CR]	--	--	--	[CR]	--	Zinc-binding dehydrogenase;; Zinc-binding dehydrogenase;; Alcohol dehydrogenase GroES-like domain	Zinc-type alcohol dehydrogenase-like protein C1773.06c GN=SPBC1773.06c OS=Schizosaccharomyces pombe (strain 972 / ATCC 24843) PE=3 SV=1	MULTISPECIES: NADPH:quinone oxidoreductase [Dickeya]
>AALT_g3719	3	3	21	21	0.668462	0.654221	4.04539	3.96425	0.00151622	2.8082	up	[GEPR]	--	--	--	[R]	General function prediction only	Sugar (and other) transporter;; Major Facilitator Superfamily	General alpha-glucoside permease GN=MAL11 OS=Saccharomyces cerevisiae (strain ATCC 204508 / S288c) PE=1 SV=1	MFS transporter [Sciscionella marina]
>AALT_g3386	3	3	20	22	0.75825	0.738367	4.51327	4.82153	0.00151622	2.80818	up	[E]	Amino acid transport and metabolism	Biological Process: transport (GO:0006810);;	--	[E]	Amino acid transport and metabolism	Amino acid permease;; Amino acid permease	Dicarboxylic amino acid permease GN=DIP5 OS=Saccharomyces cerevisiae (strain ATCC 204508 / S288c) PE=1 SV=1	amino acid permease-associated region [Alicyclobacillus acidocaldarius subsp. acidocaldarius Tc-4-1]
>AALT_g7557	38	42	267	292	17.1292	19.7424	123.661	130.69	5.72e-17	2.80655	up	#N/A	#N/A	#N/A	#N/A	#N/A	#N/A	#N/A	#N/A	#N/A
>AALT_g6588	47	45	289	354	15.2531	14.6632	98.7736	117.938	4.48e-18	2.8055	up	[IQR]	--	--	--	[R]	General function prediction only	short chain dehydrogenase;; KR domain;; Enoyl-(Acyl carrier protein) reductase	Versicolorin reductase GN=stcU OS=Emericella nidulans (strain FGSC A4 / ATCC 38163 / CBS 112.46 / NRRL PE=3 SV=2	short-chain dehydrogenase [Desulfobulbus sp. Tol-SR]
>AALT_g6380	5	3	27	29	0.889981	0.56696	4.59722	4.93235	0.000257174	2.80346	up	#N/A	#N/A	#N/A	#N/A	#N/A	#N/A	#N/A	#N/A	#N/A
>AALT_g8933	3	7	40	29	1.65885	3.0991	20.0056	14.2224	6.19e-05	2.79511	up	#N/A	#N/A	#N/A	#N/A	#N/A	#N/A	#N/A	#N/A	#N/A
>AALT_g5548	19	3	77	77	2.39549	0.448789	8.81876	8.78701	1.99e-08	2.79451	up	[P]	Inorganic ion transport and metabolism	Molecular Function: catalytic activity (GO:0003824);;	--	[R]	General function prediction only	Sulfatase;; Type I phosphodiesterase / nucleotide pyrophosphatase	Uncharacterized sulfatase PB10D8.02c GN=SPBPB10D8.02c OS=Schizosaccharomyces pombe (strain 972 / ATCC 24843) PE=3 SV=1	arylsulfatase [Pseudomonas aeruginosa]
>AALT_g2731	13	1	41	57	3.55707	0.508499	11.0147	15.0429	2.11e-05	2.792	up	[H]	Coenzyme transport and metabolism	--	--	[O]	Posttranslational modification, protein turnover, chaperones	Aminotransferase class I and II	5-aminolevulinate synthase, mitochondrial (Precursor) GN=HEM1 OS=Ashbya gossypii (strain ATCC 10895 / CBS 109.51 / FGSC 9923 / NRRL PE=3 SV=1	8-amino-7-oxononanoate synthase [Pedobacter sp. CCM 8644]
>AALT_g1897	7	12	69	62	1.58882	2.57624	13.2935	11.7189	1.56e-07	2.79136	up	#N/A	#N/A	#N/A	#N/A	#N/A	#N/A	#N/A	#N/A	#N/A
>AALT_g672	43	29	265	232	6.86595	4.71072	38.7513	33.9912	6.47e-16	2.78439	up	[C]	Energy production and conversion	--	--	--	--	FAD binding domain	Bifunctional solanapyrone synthase (Precursor) GN=sol5 OS=Alternaria solani PE=1 SV=1	FAD-binding protein [Actinomadura rifamycini]
>AALT_g1534	7	3	30	39	6.98079	3.39354	30.7308	39.7889	6.18e-05	2.77983	up	#N/A	#N/A	#N/A	#N/A	#N/A	#N/A	#N/A	#N/A	#N/A
>AALT_g11476	55	59	392	390	7.62916	8.09342	43.1008	40.4921	2.24e-19	2.77965	up	[O]	Posttranslational modification, protein turnover, chaperones	--	--	--	--	ADP-ribosylglycohydrolase	--	hypothetical protein [Phycicoccus jejuensis]
>AALT_g9884	6185	7288	37424	54858	30052.6	34946.7	167079	217936	5.61e-07	2.77828	up	#N/A	#N/A	#N/A	#N/A	#N/A	#N/A	#N/A	#N/A	#N/A
>AALT_g1209	36	42	283	251	9.51379	10.7379	57.5284	48.9109	2.32e-16	2.77763	up	[R]	General function prediction only	--	--	--	--	Flavin reductase like domain	--	flavin reductase [Hydrogenophaga sp. LPB0072]
>AALT_g4742	24	3	111	75	6.04588	0.912206	29.217	19.6504	7.68e-05	2.77058	up	[Q]	Secondary metabolites biosynthesis, transport and catabolism	--	--	--	--	Dioxygenase	--	hypothetical protein [Streptomyces avermitilis]
>AALT_g7024	139	61	796	574	20.7272	9.39872	125.034	88.7704	4.34e-08	2.76968	up	[GEPR]	--	--	--	[R]	General function prediction only	Major Facilitator Superfamily;; Organic Anion Transporter Polypeptide (OATP) family	Quinidine resistance protein 3 GN=QDR3 OS=Saccharomyces cerevisiae (strain ATCC 204508 / S288c) PE=1 SV=2	Bcr/CflA family drug resistance transporter [Cosenzaea myxofaciens ATCC 19692]
>AALT_g627	422	352	2538	2740	227.377	189.069	1192.57	1239.3	1.95e-28	2.76871	up	--	--	--	K09702|6e-58|pno:SNOG_06384|hypothetical protein	--	--	Protein of unknown function (DUF1349)	Uncharacterized protein AN7484 GN=AN7484 OS=Emericella nidulans (strain FGSC A4 / ATCC 38163 / CBS 112.46 / NRRL PE=1 SV=1	hypothetical protein [Aeromicrobium sp. Root472D3]
>AALT_g7083	120	47	643	495	21.4253	8.82135	103.36	77.5324	6.96e-11	2.76125	up	--	--	--	--	--	--	Heterokaryon incompatibility protein (HET)	Heterokaryon incompatibility protein 6, OR allele GN=het-6 OS=Neurospora crassa (strain ATCC 24698 / 74-OR23-1A / CBS 708.71 / DSM PE=4 SV=1	--
>AALT_g6343	3	5	34	20	1.5427	2.09147	13.7401	7.64983	0.00184773	2.76061	up	#N/A	#N/A	#N/A	#N/A	#N/A	#N/A	#N/A	#N/A	#N/A
>AALT_g7350	22	26	171	153	4.17868	5.02087	30.7079	27.37	1.32e-12	2.75734	up	--	--	--	--	--	--	Major Facilitator Superfamily	Bypass of stop codon protein 6 GN=BSC6 OS=Saccharomyces cerevisiae (strain ATCC 204508 / S288c) PE=1 SV=1	MFS transporter [Ktedonobacter racemifer]
>AALT_g9141	13	10	82	73	1.26658	1.05089	7.81571	6.78075	2.96e-08	2.75098	up	--	--	--	--	[DO]	--	Caspase domain	Metacaspase-1A (Precursor) GN=casA OS=Aspergillus oryzae (strain ATCC 42149 / RIB 40) PE=3 SV=2	peptidase C14 [Lyngbya sp. PCC 8106]
>AALT_g3376	1	5	18	22	0.315619	0.929381	3.1907	3.73048	0.00241364	2.75043	up	--	--	--	--	--	--	Phosphotransferase enzyme family	Altered inheritance of mitochondria protein 9, mitochondrial (Precursor) GN=AIM9 OS=Candida albicans (strain WO-1) PE=3 SV=1	aminoglycoside phosphotransferase [Haloplasma contractile]
>AALT_g10027	15	10	77	91	38.7054	26.4592	194.011	222.392	1.16e-08	2.74549	up	#N/A	#N/A	#N/A	#N/A	#N/A	#N/A	#N/A	#N/A	#N/A
>AALT_g2157	9	5	56	38	1.60647	0.908934	10.1372	6.71832	1.31e-05	2.74279	up	[E]	Amino acid transport and metabolism	--	--	[R]	General function prediction only	GMC oxidoreductase	Glucose oxidase (Precursor) GN=GOX OS=Talaromyces flavus PE=3 SV=1	choline dehydrogenase [Myxosarcina sp. GI1]
>AALT_g4246	26	28	202	159	4.84518	5.48449	41.2988	32.21	3.03e-13	2.74258	up	[GEPR]	--	--	--	[G]	Carbohydrate transport and metabolism	Major Facilitator Superfamily	Uncharacterized transporter C1683.12 GN=SPBC1683.12 OS=Schizosaccharomyces pombe (strain 972 / ATCC 24843) PE=3 SV=1	MFS transporter [Acidobacteriaceae bacterium TAA166]
>AALT_g1416	17	7	72	89	1.43813	0.597892	5.87862	7.20588	1.99e-08	2.73889	up	#N/A	#N/A	#N/A	#N/A	#N/A	#N/A	#N/A	#N/A	#N/A
>AALT_g3461	32	28	203	197	3.28284	2.92975	19.0253	17.8033	6.29e-14	2.73656	up	--	--	--	--	--	--	CorA-like Mg2+ transporter protein	--	--
>AALT_g381	11	12	83	70	0.54711	0.606762	3.44263	2.83525	4.07e-08	2.73554	up	--	--	--	--	--	--	--	Vegetative incompatibility protein HET-E-1 GN=HET-E1 OS=Podospora anserina (Pleurage anserina) PE=4 SV=1	--
>AALT_g1664	3	42	173	123	0.916343	10.1875	37.9661	26.7112	2.89e-05	2.73502	up	--	--	Molecular Function: oxidoreductase activity (GO:0016491);;	--	--	--	Catalase	--	catalase [Granulicella mallensis]
>AALT_g6172	194	179	1275	1204	26.8965	24.3142	148.113	136.043	1.02e-26	2.73261	up	[HC]	--	--	--	--	--	FAD binding domain	--	FAD-binding monooxygenase [Streptomyces griseus]
>AALT_g9676	171	156	1055	1116	14.3755	13.3907	84.4387	88.0537	4.75e-26	2.73096	up	[E]	Amino acid transport and metabolism	--	K14213|0.0|pno:SNOG_02267|hypothetical protein	[R]	General function prediction only	Metallopeptidase family M24;; Aminopeptidase P, N-terminal domain	Probable Xaa-Pro aminopeptidase PTT_10145 GN=PTT_10145 OS=Pyrenophora teres f. teres (strain 0-1) PE=3 SV=1	Xaa-Pro aminopeptidase [Gracilimonas tropica]
>AALT_g8037	30	21	169	169	4.26393	3.02678	26.101	25.7214	1.01e-12	2.72597	up	--	--	--	--	--	--	AsmA-like C-terminal region	--	--
>AALT_g10033	5	5	42	24	1.15756	1.10932	9.65643	5.30804	0.00267793	2.72346	up	[S]	Function unknown	--	--	--	--	Bestrophin, RFP-TM, chloride channel	--	hypothetical protein [Dolichospermum circinale]
>AALT_g971	17	21	133	116	2.92843	3.74916	22.2549	19.3018	1.02e-10	2.71495	up	[GEPR]	--	--	--	[R]	General function prediction only	Major Facilitator Superfamily	Uncharacterized MFS-type transporter C1271.10c GN=SPBC1271.10c OS=Schizosaccharomyces pombe (strain 972 / ATCC 24843) PE=1 SV=1	MFS transporter [Kribbella catacumbae]
>AALT_g635	3	15	64	53	1.12989	4.96967	21.303	17.069	9.58e-07	2.714	up	[R]	General function prediction only	--	--	[R]	General function prediction only	Alpha/beta hydrolase family;; alpha/beta hydrolase fold;; Alpha/beta hydrolase family;; Putative lysophospholipase;; Ndr family	Uncharacterized hydrolase YNR064C GN=YNR064C OS=Saccharomyces cerevisiae (strain ATCC 204508 / S288c) PE=3 SV=1	alpha/beta hydrolase [Halomonas zhanjiangensis]
>AALT_g10774	70	43	381	361	19.7523	12.7382	119.211	109.193	2.53e-18	2.71145	up	--	--	--	--	--	--	Alpha/beta hydrolase family;; Platelet-activating factor acetylhydrolase, isoform II	--	hypothetical protein [Streptomyces sp. NRRL S-1521]
>AALT_g11905	17	5	76	69	2.22827	0.7123	9.99362	9.03931	8.27e-08	2.71107	up	[O]	Posttranslational modification, protein turnover, chaperones	--	--	[O]	Posttranslational modification, protein turnover, chaperones	ATPase family associated with various cellular activities (AAA);; AAA domain (dynein-related subfamily)	Uncharacterized AAA domain-containing protein C24B10.10c GN=SPCC24B10.10c OS=Schizosaccharomyces pombe (strain 972 / ATCC 24843) PE=3 SV=1	hypothetical protein [Magnetospirillum magnetotacticum]
>AALT_g1149	28	21	162	159	3.29325	2.44546	17.1519	16.6668	2.81e-12	2.70987	up	--	--	--	--	--	--	--	--	hypothetical protein [Mycobacterium setense]
>AALT_g6615	36	8	120	169	4.15579	1.02724	13.2552	18.4528	4.47e-06	2.70427	up	[R]	General function prediction only	--	--	--	--	TAP-like protein;; alpha/beta hydrolase fold	--	peptidase S33 family protein [Streptacidiphilus jiangxiensis]
>AALT_g6982	3	3	17	22	2.69462	2.47193	11.3327	15.1878	0.00302939	2.70122	up	#N/A	#N/A	#N/A	#N/A	#N/A	#N/A	#N/A	#N/A	#N/A
>AALT_g3974	198	57	907	761	65.1778	20.6683	337.211	283.52	1.1e-14	2.70002	up	--	--	--	--	[T]	Signal transduction mechanisms	Organic solute transporter Ostalpha	Transmembrane protein 184 homolog C30D11.06c GN=SPAC30D11.06c OS=Schizosaccharomyces pombe (strain 972 / ATCC 24843) PE=1 SV=1	--
>AALT_g2199	30	66	216	404	12.734	27.3159	91.3762	168.166	0.00544203	2.69897	up	--	--	--	--	--	--	Glutathione-dependent formaldehyde-activating enzyme	--	hypothetical protein [Desulfobacter curvatus]
>AALT_g11540	11	10	63	73	3.28088	3.07933	15.6388	17.9415	2.06e-07	2.69506	up	#N/A	#N/A	#N/A	#N/A	#N/A	#N/A	#N/A	#N/A	#N/A
>AALT_g3201	11	3	51	40	1.25345	0.395808	5.51724	4.32318	9.81e-06	2.69058	up	[E]	Amino acid transport and metabolism	--	--	[R]	General function prediction only	GMC oxidoreductase;; GMC oxidoreductase;; FAD dependent oxidoreductase;; FAD binding domain;; NAD(P)-binding Rossmann-like domain;; Pyridine nucleotide-disulphide oxidoreductase	Alcohol oxidase GN=AOD1 OS=Candida boidinii (Yeast) PE=1 SV=1	choline dehydrogenase [Achromobacter arsenitoxydans]
>AALT_g9606	87	114	714	578	25.4065	34.2655	251.885	199.093	1.11e-18	2.68779	up	#N/A	#N/A	#N/A	#N/A	#N/A	#N/A	#N/A	#N/A	#N/A
>AALT_g8390	819	354	4145	3447	54.7511	24.4756	252.504	205.434	7e-18	2.68769	up	[Q]	Secondary metabolites biosynthesis, transport and catabolism	Molecular Function: binding (GO:0005488);; Molecular Function: oxidoreductase activity (GO:0016491);;	K14338|0.0|pan:PODANSg5780|hypothetical protein	[C]	Energy production and conversion	Cytochrome P450;; FAD binding domain;; Flavodoxin;; Oxidoreductase NAD-binding domain	NADPH--cytochrome P450 reductase GN=CYP505 OS=Fusarium oxysporum (Panama disease fungus) PE=1 SV=1	--
>AALT_g9782	13	7	77	52	4.47388	2.31711	22.2596	14.5459	1.6e-05	2.68458	up	--	--	--	--	--	--	Cupin domain	--	hypothetical protein [Pontibacillus chungwhensis]
>AALT_g6392	5	8	31	52	0.971743	1.56933	5.26924	8.52232	0.00117424	2.67969	up	[P]	Inorganic ion transport and metabolism	--	--	[Q]	Secondary metabolites biosynthesis, transport and catabolism	Flavin-binding monooxygenase-like;; Pyridine nucleotide-disulphide oxidoreductase;; FAD dependent oxidoreductase;; Pyridine nucleotide-disulphide oxidoreductase;; NAD(P)-binding Rossmann-like domain;; Flavin containing amine oxidoreductase;; FAD-NAD(P)-binding;; Pyridine nucleotide-disulphide oxidoreductase;; Thi4 family;; FAD binding domain;; L-lysine 6-monooxygenase (NADPH-requiring);; Glucose …	Thiol-specific monooxygenase GN=fmo1 OS=Schizosaccharomyces pombe (strain 972 / ATCC 24843) PE=1 SV=1	potassium transporter [Aminobacter sp. Root100]
>AALT_g7618	11	3	47	43	4.26819	1.32464	16.3264	14.8263	1.18e-05	2.6746	up	--	--	--	--	--	--	AAA domain	--	--
>AALT_g11877	22	14	135	95	2.881	1.85583	17.3442	12.0737	6.28e-07	2.67231	up	--	--	--	--	--	--	Heterokaryon incompatibility protein (HET)	Heterokaryon incompatibility protein 6, OR allele GN=het-6 OS=Neurospora crassa (strain ATCC 24698 / 74-OR23-1A / CBS 708.71 / DSM PE=4 SV=1	--
>AALT_g6800	9	7	51	51	2.25078	1.70884	11.7626	11.3974	4.23e-06	2.67091	up	[CR]	--	--	--	[CR]	--	Zinc-binding dehydrogenase;; Zinc-binding dehydrogenase;; Alcohol dehydrogenase GroES-like domain	Zinc-type alcohol dehydrogenase-like protein C16A3.02c GN=SPBC16A3.02c OS=Schizosaccharomyces pombe (strain 972 / ATCC 24843) PE=3 SV=1	hypothetical protein A11Q_2420 [Bdellovibrio exovorus JSS]
>AALT_g10311	154	122	859	898	27.3986	22.4072	142.551	145.845	5.68e-24	2.66902	up	--	--	--	--	--	--	T5orf172 domain;; Meiotically up-regulated gene 113	--	--
>AALT_g9691	53	29	222	301	20.374	11.6206	85.7716	114.682	7.32e-09	2.66836	up	[KR]	--	--	--	--	--	Acetyltransferase (GNAT) domain;; Acetyltransferase (GNAT) domain;; Acetyltransferase (GNAT) family;; Acetyltransferase (GNAT) domain	Uncharacterized N-acetyltransferase C550.08 GN=SPCC550.08 OS=Schizosaccharomyces pombe (strain 972 / ATCC 24843) PE=3 SV=1	hypothetical protein [Anaerolinea thermolimosa]
>AALT_g1459	3	3	17	21	0.808438	0.746224	3.21771	3.73362	0.00377622	2.66376	up	[G]	Carbohydrate transport and metabolism	--	--	--	--	Polysaccharide deacetylase	Chitin deacetylase 1 GN=cda1 OS=Schizosaccharomyces pombe (strain 972 / ATCC 24843) PE=1 SV=1	allantoinase [Vibrio nigripulchritudo]
>AALT_g3704	7	5	42	34	1.81506	1.32663	10.2522	8.15141	5.24e-05	2.66072	up	[I]	Lipid transport and metabolism	--	K00020|0.0|pno:SNOG_05709|hypothetical protein	[R]	General function prediction only	NAD binding domain of 6-phosphogluconate dehydrogenase;; NAD-binding of NADP-dependent 3-hydroxyisobutyrate dehydrogenase	--	MULTISPECIES: 3-hydroxyisobutyrate dehydrogenase [Pseudoalteromonas]
>AALT_g8118	42	38	278	227	7.67906	7.05847	43.8009	35.0626	5.65e-15	2.65817	up	[R]	General function prediction only	--	--	[R]	General function prediction only	Zinc finger, C2H2 type	Asparagine-rich zinc finger protein AZF1 GN=AZF1 OS=Saccharomyces cerevisiae (strain ATCC 204508 / S288c) PE=1 SV=1	--
>AALT_g7951	34	36	222	219	5.39077	6.04367	35.4013	34.0812	5.27e-14	2.65674	up	[V]	Defense mechanisms	--	--	--	--	Beta-lactamase	--	--
>AALT_g6786	45	43	295	259	2.77723	2.76682	17.2511	14.6735	1.32e-15	2.65476	up	[RTKL]	--	--	--	[G]	Carbohydrate transport and metabolism	Protein kinase domain	Protein kinase gsk3 GN=gsk3 OS=Schizosaccharomyces pombe (strain 972 / ATCC 24843) PE=1 SV=3	--
>AALT_g11414	187	173	1126	1137	32.3622	31.6597	196.932	194.792	4.78e-25	2.65228	up	#N/A	#N/A	#N/A	#N/A	#N/A	#N/A	#N/A	#N/A	#N/A
>AALT_g8537	53	50	370	277	9.10096	8.79791	62.807	45.623	1.98e-10	2.65149	up	--	--	--	--	--	--	NmrA-like family;; NADH(P)-binding;; Saccharopine dehydrogenase;; NAD dependent epimerase/dehydratase family;; Semialdehyde dehydrogenase, NAD binding domain	--	--
>AALT_g6718	219	331	1538	1886	50.6015	79.8599	321.603	394.945	3.29e-19	2.64283	up	[MG]	--	--	--	[V]	Defense mechanisms	NAD dependent epimerase/dehydratase family;; Semialdehyde dehydrogenase, NAD binding domain	Uncharacterized protein C2A9.02 GN=SPBC2A9.02 OS=Schizosaccharomyces pombe (strain 972 / ATCC 24843) PE=3 SV=1	hypothetical protein [Flavobacterium akiainvivens]
>AALT_g11202	76	52	375	424	21.3786	14.9419	110.251	121.625	3.9e-18	2.63933	up	--	--	--	--	--	--	Alpha/beta hydrolase family;; Alpha/beta hydrolase family	--	hypothetical protein [Variovorax paradoxus]
>AALT_g587	9	10	52	66	2.80438	3.31435	15.4555	19.0247	1.36e-06	2.6365	up	[C]	Energy production and conversion	--	--	[C]	Energy production and conversion	Aldo/keto reductase family	Aldo-keto reductase yakc [NADP(+)] GN=yakc OS=Schizosaccharomyces pombe (strain 972 / ATCC 24843) PE=1 SV=1	aldo/keto reductase [Pedobacter jeongneungensis]
>AALT_g6165	36	52	249	296	20.5512	30.9664	127.355	150.017	2.79e-15	2.63493	up	[LR]	--	--	--	--	--	NUDIX domain	Isopentenyl-diphosphate Delta-isomerase GN=IDI1 OS=Saccharomyces cerevisiae (strain ATCC 204508 / S288c) PE=1 SV=2	Mutator MutT related protein [Candidatus Woesebacteria bacterium GW2011_GWA2_33_28]
>AALT_g12020	126	89	618	718	18.1603	13.0036	78.8683	90.302	9.64e-22	2.63307	up	[R]	General function prediction only	--	--	[B]	Chromatin structure and dynamics	SET domain	SET domain-containing protein 5 GN=set5 OS=Schizosaccharomyces pombe (strain 972 / ATCC 24843) PE=1 SV=1	--
>AALT_g9139	7	1	20	30	3.20342	0.779505	10.1931	15.3923	0.000907555	2.63048	up	--	--	--	--	--	--	Cupin	--	Oxalate decarboxylase OxdD [Amycolatopsis sp. M39]
>AALT_g4109	9	8	60	45	1.4601	1.29722	8.21622	6.1246	4.32e-06	2.62659	up	[HC]	--	--	K00480|0.0|afv:AFLA_111570|salicylate hydroxylase, putative	--	--	FAD binding domain;; FAD dependent oxidoreductase;; NAD(P)-binding Rossmann-like domain;; Pyridine nucleotide-disulphide oxidoreductase;; FAD binding domain	--	hypothetical protein [Dactylosporangium aurantiacum]
>AALT_g847	26	24	163	139	8.57213	8.20443	58.5759	49.135	3.42e-11	2.59468	up	--	--	--	--	--	--	NmrA-like family	--	NAD(P)-dependent oxidoreductase [Rufibacter tibetensis]
>AALT_g4175	40	36	220	238	18.0339	16.4913	101.242	111.353	9.05e-14	2.59111	up	#N/A	#N/A	#N/A	#N/A	#N/A	#N/A	#N/A	#N/A	#N/A
>AALT_g1661	17	12	115	60	4.9567	3.72174	31.6255	16.6959	0.00981117	2.59098	up	[IQR]	--	--	--	--	--	short chain dehydrogenase;; KR domain	--	SDR family oxidoreductase [Hymenobacter aerophilus]
>AALT_g2906	124	75	616	582	64.8294	41.9295	298.006	271.237	2e-20	2.586	up	--	--	--	--	--	--	Tubby C 2	--	hypothetical protein [Actinoplanes rectilineatus]
>AALT_g6886	5	5	38	22	0.931584	0.832474	5.51975	3.14002	0.00307683	2.58595	up	#N/A	#N/A	#N/A	#N/A	#N/A	#N/A	#N/A	#N/A	#N/A
>AALT_g7974	330	298	1934	1827	262.414	226.242	1571.96	1479.22	2.46e-25	2.58218	up	#N/A	#N/A	#N/A	#N/A	#N/A	#N/A	#N/A	#N/A	#N/A
>AALT_g4613	150	122	781	845	24.0161	20.7083	127.653	134.326	3.13e-22	2.57853	up	#N/A	#N/A	#N/A	#N/A	#N/A	#N/A	#N/A	#N/A	#N/A
>AALT_g4413	147	131	880	770	23.2687	20.5598	168.656	149.326	3.56e-22	2.5691	up	#N/A	#N/A	#N/A	#N/A	#N/A	#N/A	#N/A	#N/A	#N/A
>AALT_g4402	424	338	2218	2301	47.0715	39.1921	262.344	267.738	3.96e-25	2.56685	up	--	--	--	--	--	--	Pectate lyase superfamily protein;; N terminal extension of bacteriophage endosialidase	Glucan 1,3-beta-glucosidase (Precursor) GN=EXG1 OS=Cochliobolus carbonum (Bipolaris zeicola) PE=1 SV=1	--
>AALT_g3567	11	19	89	88	6.15825	11.1784	55.3574	54.4014	3.66e-08	2.56662	up	#N/A	#N/A	#N/A	#N/A	#N/A	#N/A	#N/A	#N/A	#N/A
>AALT_g3723	267	421	2110	1932	37.5285	59.0263	251.698	220.795	6.38e-25	2.5597	up	[Q]	Secondary metabolites biosynthesis, transport and catabolism	--	--	--	--	Amidohydrolase;; Amidohydrolase family;; Amidohydrolase;; Amidohydrolase family	--	hypothetical protein [Rhodococcus opacus]
>AALT_g10248	7	15	67	62	1.0114	2.13021	8.78776	8.10175	1.06e-06	2.55956	up	[R]	General function prediction only	--	--	[R]	General function prediction only	Ankyrin repeats (3 copies);; Ankyrin repeats (many copies);; Ankyrin repeats (many copies);; Ankyrin repeat;; Ankyrin repeat	--	hypothetical protein [Wolbachia endosymbiont of Nomada leucophthalma]
>AALT_g11369	7	3	26	33	2.27848	1.09321	9.09055	11.1833	0.000460075	2.55396	up	#N/A	#N/A	#N/A	#N/A	#N/A	#N/A	#N/A	#N/A	#N/A
>AALT_g8721	3	8	30	34	0.149074	0.365332	1.13574	1.2568	0.000302994	2.55001	up	[R]	General function prediction only	--	--	[M]	Cell wall/membrane/envelope biogenesis	Ankyrin repeats (3 copies);; Ankyrin repeat;; Ankyrin repeats (many copies);; Ankyrin repeats (many copies);; Ankyrin repeat;; NACHT domain	Palmitoyltransferase AKR1 GN=AKR1 OS=Cryptococcus neoformans var. neoformans serotype D (strain JEC21 / PE=3 SV=1	hypothetical protein [Candidatus Amoebophilus asiaticus]
>AALT_g1825	7	10	41	58	7.02835	10.0243	38.8829	52.5642	1.21e-05	2.546	up	--	--	--	--	--	--	Putative oxalocrotonate tautomerase enzyme	--	4-oxalocrotonate tautomerase [Streptomyces violaceusniger]
>AALT_g6735	63	63	406	329	15.7745	16.5393	102.742	83.0105	1.44e-16	2.54522	up	--	--	--	--	--	--	--	--	hypothetical protein [Reyranella massiliensis]
>AALT_g916	17	14	90	91	2.88431	2.43871	15.0351	14.9255	3.28e-08	2.54467	up	[E]	Amino acid transport and metabolism	--	--	[R]	General function prediction only	FAD dependent oxidoreductase;; FAD-NAD(P)-binding;; Pyridine nucleotide-disulphide oxidoreductase;; NAD(P)-binding Rossmann-like domain	L-pipecolate oxidase (Precursor) GN=fap1 OS=Schizosaccharomyces pombe (strain 972 / ATCC 24843) PE=1 SV=1	--
>AALT_g7025	3	7	25	33	0.600445	1.15703	4.05633	5.31503	0.000561238	2.54442	up	--	--	--	--	--	--	Fungal specific transcription factor domain;; Fungal Zn(2)-Cys(6) binuclear cluster domain	Transcriptional regulatory protein pro-1 GN=pro-1 OS=Neurospora crassa (strain ATCC 24698 / 74-OR23-1A / CBS 708.71 / DSM PE=2 SV=1	--
>AALT_g5606	24	56	267	196	4.80653	11.3866	59.0492	42.2052	1.68e-07	2.54145	up	[GEPR]	--	--	K03448|0.0|cim:CIMG_07332|hypothetical protein	[G]	Carbohydrate transport and metabolism	Major Facilitator Superfamily	Pantothenate transporter liz1 GN=liz1 OS=Schizosaccharomyces pombe (strain 972 / ATCC 24843) PE=2 SV=2	putative tartrate transporter [Cupriavidus metallidurans]
>AALT_g6092	26	12	105	117	10.2029	4.83647	41.9141	45.7311	3.1e-09	2.54036	up	--	--	--	--	--	--	Phosphotransferase enzyme family	--	aminoglycoside phosphotransferase [Cellulomonas sp. URHE0023]
>AALT_g7062	32	29	190	164	21.9143	21.6212	135.574	113.519	9.09e-12	2.53683	up	#N/A	#N/A	#N/A	#N/A	#N/A	#N/A	#N/A	#N/A	#N/A
>AALT_g5386	17	26	113	135	3.42862	5.35572	20.9171	24.2935	1.01e-09	2.5327	up	[CR]	--	--	--	[CR]	--	Zinc-binding dehydrogenase;; Alcohol dehydrogenase GroES-like domain	Uncharacterized protein YLR460C GN=YLR460C OS=Saccharomyces cerevisiae (strain ATCC 204508 / S288c) PE=1 SV=1	quinone oxidoreductase [Psychrobacter glacincola]
>AALT_g2154	15	19	71	125	19.2941	23.9152	87.9779	154.933	0.00301636	2.53018	up	#N/A	#N/A	#N/A	#N/A	#N/A	#N/A	#N/A	#N/A	#N/A
>AALT_g2657	45	17	186	174	5.79154	2.27677	21.869	19.86	7.1e-12	2.53001	up	--	--	--	--	--	--	F-box-like	--	--
>AALT_g1447	110	115	632	665	212.956	225.123	1210.91	1276.48	3.68e-20	2.52844	up	#N/A	#N/A	#N/A	#N/A	#N/A	#N/A	#N/A	#N/A	#N/A
>AALT_g3377	66	98	515	428	5.65014	8.26177	39.0361	31.5974	4.96e-18	2.52815	up	--	--	--	--	[O]	Posttranslational modification, protein turnover, chaperones	IBR domain	--	--
>AALT_g1555	22	7	89	79	7.16984	2.31124	28.6245	25.0307	8.14e-08	2.52546	up	--	--	--	--	[T]	Signal transduction mechanisms	Organic solute transporter Ostalpha	Transmembrane protein 184 homolog YKR051W GN=YKR051W OS=Saccharomyces cerevisiae (strain ATCC 204508 / S288c) PE=1 SV=1	--
>AALT_g8485	19	8	97	59	2.5148	1.2256	12.3339	7.43876	0.00123039	2.5238	up	[E]	Amino acid transport and metabolism	--	--	--	--	FAD dependent oxidoreductase	--	oxidoreductase [Microcystis aeruginosa]
>AALT_g2971	15	10	72	72	10.8742	8.2893	60.6231	59.6553	4.39e-07	2.52314	up	--	--	--	--	--	--	Domain of unknown function (DUF4267)	--	--
>AALT_g2443	5	3	28	18	0.301323	0.194236	1.32675	0.818444	0.00212405	2.5198	up	--	--	--	--	--	--	CorA-like Mg2+ transporter protein	--	--
>AALT_g11231	9	3	38	31	1.7724	0.673083	7.40687	5.96682	0.000200139	2.51504	up	[Q]	Secondary metabolites biosynthesis, transport and catabolism	--	--	[Q]	Secondary metabolites biosynthesis, transport and catabolism	Cytochrome P450	Probable sterigmatocystin biosynthesis P450 monooxygenase stcF GN=stcF OS=Emericella nidulans (strain FGSC A4 / ATCC 38163 / CBS 112.46 / NRRL PE=3 SV=3	cytochrome P450 [Natrialba aegyptia]
>AALT_g2929	21	19	120	108	3.49678	3.36946	24.6731	21.7202	3.39e-09	2.51089	up	--	--	--	--	--	--	--	Regulatory protein wetA GN=wetA OS=Penicillium chrysogenum (strain ATCC 28089 / DSM 1075 / Wisconsin PE=4 SV=2	--
>AALT_g1995	55	42	284	264	6.69249	5.16889	31.2671	29.0094	3.42e-14	2.49645	up	[E]	Amino acid transport and metabolism	--	K01953|0.0|pno:SNOG_11093|hypothetical protein	[E]	Amino acid transport and metabolism	Asparagine synthase;; Glutamine amidotransferase domain;; Glutamine amidotransferase domain	Probable asparagine synthetase [glutamine-hydrolyzing] GN=asn1 OS=Schizosaccharomyces pombe (strain 972 / ATCC 24843) PE=1 SV=3	asparagine synthetase B [Planktothrix agardhii]
>AALT_g5573	129	173	884	815	34.5152	49.2457	251.178	231.913	2.91e-21	2.49569	up	--	--	--	--	--	--	S1/P1 Nuclease	Nuclease S1 (Precursor) GN=nucS OS=Aspergillus oryzae (strain ATCC 42149 / RIB 40) PE=1 SV=2	nuclease [Gluconobacter roseus]
>AALT_g7228	441	421	2564	2286	16.8623	16.2665	94.4768	82.6015	8.55e-24	2.49266	up	--	--	--	--	[Q]	Secondary metabolites biosynthesis, transport and catabolism	Cytochrome P450;; Myosin-binding striated muscle assembly central	Phenylacetate 2-hydroxylase GN=phacA OS=Emericella nidulans (Aspergillus nidulans) PE=1 SV=1	cytochrome P450 [Haliangium ochraceum]
>AALT_g10177	5	12	51	44	0.415641	0.900015	3.65875	3.17439	2.43e-05	2.49109	up	--	--	--	--	--	--	Fungal specific transcription factor domain;; Fungal Zn(2)-Cys(6) binuclear cluster domain	Nitrogen assimilation transcription factor nit-4 GN=nit-4 OS=Neurospora crassa (strain ATCC 24698 / 74-OR23-1A / CBS 708.71 / DSM PE=4 SV=2	--
>AALT_g9402	5	3	24	21	0.778473	0.49319	3.27467	2.79847	0.00261767	2.48802	up	[M]	Cell wall/membrane/envelope biogenesis	--	--	--	--	O-Glycosyl hydrolase family 30;; O-Glycosyl hydrolase family 30	--	MULTISPECIES: hypothetical protein [Streptomyces]
>AALT_g7444	17	52	172	212	3.62256	11.4775	36.133	44.6735	2.11e-10	2.48686	up	[E]	Amino acid transport and metabolism	Molecular Function: lyase activity (GO:0016829);;	K01735|0.0|act:ACLA_055850|3-dehydroquinate synthase, putative	[E]	Amino acid transport and metabolism	3-dehydroquinate synthase;; Iron-containing alcohol dehydrogenase	Shikimate dehydrogenase GN=CNB01990 OS=Cryptococcus neoformans var. neoformans serotype D (strain JEC21 / PE=3 SV=1	3-dehydroquinate synthase [Chroococcidiopsis thermalis]
>AALT_g6864	21	19	103	121	4.27734	4.14657	20.5238	23.4758	5.51e-09	2.48529	up	#N/A	#N/A	#N/A	#N/A	#N/A	#N/A	#N/A	#N/A	#N/A
>AALT_g8055	45	42	213	274	8.33617	7.96186	39.6228	49.1487	2.35e-12	2.48497	up	[GC]	--	--	--	[GC]	--	Glycosyltransferase family 28 C-terminal domain;; UDP-glucoronosyl and UDP-glucosyl transferase	--	--
>AALT_g2236	105	89	446	637	26.4702	23.3461	94.4492	131.524	8.14e-07	2.4801	up	[R]	General function prediction only	--	K00387|4e-148|pno:SNOG_11098|hypothetical protein	[C]	Energy production and conversion	Oxidoreductase molybdopterin binding domain;; Mo-co oxidoreductase dimerisation domain	Nitrate reductase [NADPH] GN=niaD OS=Aspergillus niger PE=3 SV=1	hypothetical protein [Pyrinomonas methylaliphatogenes]
>AALT_g1713	7	7	36	42	1.70473	1.59556	6.98314	7.88956	0.000107928	2.47886	up	--	--	--	--	--	--	F-box domain	--	--
>AALT_g3980	17	19	108	92	3.82358	4.35102	23.6055	19.6442	2.22e-08	2.47587	up	--	--	--	--	--	--	Endonuclease/Exonuclease/phosphatase family	--	--
>AALT_g5280	114	108	705	529	77.7006	76.3346	520.517	372.693	5.98e-10	2.47512	up	#N/A	#N/A	#N/A	#N/A	#N/A	#N/A	#N/A	#N/A	#N/A
>AALT_g4355	1	7	25	19	0.447033	1.72027	5.9026	4.44595	0.00322917	2.47461	up	--	--	--	--	--	--	RTA1 like protein	Sphingoid long-chain base transporter RSB1 GN=RSB1 OS=Saccharomyces cerevisiae (strain RM11-1a) PE=3 SV=2	--
>AALT_g7564	5	8	29	43	0.815143	1.32395	4.30829	6.26077	0.000194437	2.47461	up	[GEPR]	--	--	--	[G]	Carbohydrate transport and metabolism	Major Facilitator Superfamily	Uncharacterized transporter C11D3.18C GN=SPAC11D3.18c OS=Schizosaccharomyces pombe (strain 972 / ATCC 24843) PE=3 SV=1	--
>AALT_g7519	21	28	131	139	1.42771	1.92051	7.73029	7.98818	8.18e-10	2.46564	up	--	--	--	--	--	--	SnoaL-like domain;; UBA-like domain	--	--
>AALT_g2584	89	71	448	435	18.5936	14.6207	93.1569	88.801	5.73e-17	2.46307	up	--	--	--	K00505|3e-166|pno:SNOG_04568|hypothetical protein	--	--	Common central domain of tyrosinase	--	--
>AALT_g3472	19	21	102	118	1.873	2.10142	11.612	13.1964	8.91e-09	2.46119	up	#N/A	#N/A	#N/A	#N/A	#N/A	#N/A	#N/A	#N/A	#N/A
>AALT_g6773	204	84	846	737	19.2454	8.63019	94.2377	79.3524	6.91e-18	2.45154	up	[V]	Defense mechanisms	--	--	[Q]	Secondary metabolites biosynthesis, transport and catabolism	ABC transporter;; ABC-2 type transporter;; AAA domain	Uncharacterized ABC transporter ATP-binding protein/permease YOL075C GN=YOL075C OS=Saccharomyces cerevisiae (strain ATCC 204508 / S288c) PE=1 SV=3	ABC transporter related protein [bacterium UASB14]
>AALT_g5867	11	7	55	43	1.02248	0.642997	4.55323	3.51146	2.38e-05	2.4415	up	--	--	--	--	--	--	Ankyrin repeats (3 copies);; Ankyrin repeats (many copies);; Ankyrin repeats (many copies);; Ankyrin repeat;; Ankyrin repeat	--	hypothetical protein KU37_11010 [Sulfuricurvum sp. PC08-66]
>AALT_g23	1	7	17	26	0.532894	1.98993	5.41193	7.89278	0.00396568	2.44126	up	--	--	--	--	--	--	NmrA-like family	--	NmrA-like family protein [Burkholderia glumae PG1]
>AALT_g2299	21	19	118	99	5.14317	4.9827	29.6337	24.4861	1.3e-08	2.43957	up	#N/A	#N/A	#N/A	#N/A	#N/A	#N/A	#N/A	#N/A	#N/A
>AALT_g5545	40	36	216	196	2.68884	2.52572	11.847	10.6047	5.53e-12	2.43845	up	[EQ]	--	--	--	--	--	Protein of unknown function (DUF917);; Hydantoinase/oxoprolinase;; Hydantoinase/oxoprolinase N-terminal region	--	hydantoinase subunit beta [Agrobacterium sp. D14]
>AALT_g1557	7	22	85	71	1.44264	4.40627	16.7976	13.8454	4.58e-07	2.43813	up	--	--	--	--	--	--	Common central domain of tyrosinase	--	tyrosinase [Bacillus cereus]
>AALT_g3911	13	14	74	72	3.25114	3.51451	18.4651	17.9357	8.11e-07	2.43649	up	#N/A	#N/A	#N/A	#N/A	#N/A	#N/A	#N/A	#N/A	#N/A
>AALT_g5527	745	465	2976	3589	320.315	200.79	1144.24	1355.41	2.01e-18	2.43622	up	#N/A	#N/A	#N/A	#N/A	#N/A	#N/A	#N/A	#N/A	#N/A
>AALT_g7213	3	5	16	27	0.509806	0.731791	1.99322	3.34368	0.00416279	2.43172	up	[E]	Amino acid transport and metabolism	--	--	--	--	FAD dependent oxidoreductase;; Pyridine nucleotide-disulphide oxidoreductase;; FAD-NAD(P)-binding	--	oxidoreductase [Microcystis aeruginosa]
>AALT_g8751	42	50	242	251	12.5422	15.0127	74.6743	74.4606	6.55e-13	2.42437	up	[R]	General function prediction only	--	--	--	--	Macro domain	ADP-ribose 1&apos;&apos;-phosphate phosphatase GN=POA1 OS=Phaeosphaeria nodorum (strain SN15 / ATCC MYA-4574 / FGSC 10173) PE=3 SV=2	phosphatase [Candidatus Bacteroides timonensis]
>AALT_g6512	9	8	54	37	0.413757	0.401967	2.27282	1.51483	4.83e-05	2.42016	up	--	--	--	--	--	--	NACHT domain	--	--
>AALT_g3225	804	635	4325	3359	88.1142	71.0015	444.523	346.845	4.85e-12	2.41548	up	[C]	Energy production and conversion	--	--	--	--	FAD binding domain;; Berberine and berberine like	--	FAD-binding protein [Legionella cherrii]
>AALT_g455	17	24	108	110	2.71944	4.11568	17.1003	17.118	1.7e-08	2.41471	up	--	--	--	--	--	--	Heterokaryon incompatibility protein (HET)	Heterokaryon incompatibility protein 6, OR allele GN=het-6 OS=Neurospora crassa (strain ATCC 24698 / 74-OR23-1A / CBS 708.71 / DSM PE=4 SV=1	--
>AALT_g4832	3	7	25	28	0.421577	0.804527	3.05365	3.37454	0.00149611	2.4144	up	--	--	--	K01210|0.0|pno:SNOG_08298|hypothetical protein	--	--	Pectate lyase superfamily protein;; N terminal extension of bacteriophage endosialidase	Glucan 1,3-beta-glucosidase (Precursor) GN=EXG1 OS=Cochliobolus carbonum (Bipolaris zeicola) PE=1 SV=1	hypothetical protein [Hassallia byssoidea]
>AALT_g1746	21	24	124	115	3.48821	4.28349	21.1041	19.1728	6.33e-09	2.41114	up	#N/A	#N/A	#N/A	#N/A	#N/A	#N/A	#N/A	#N/A	#N/A
>AALT_g4118	5	5	30	23	2.28431	2.19277	12.3565	9.6887	0.0014936	2.40691	up	[R]	General function prediction only	--	--	[R]	General function prediction only	short chain dehydrogenase;; KR domain;; Enoyl-(Acyl carrier protein) reductase	Aflatoxin biosynthesis ketoreductase nor-1 GN=nor-1 OS=Aspergillus parasiticus PE=3 SV=1	carbonyl reductase [Staphylococcus sp. NAM3COL9]
>AALT_g9839	49	35	232	214	10.3125	7.36393	45.9343	41.8407	3.18e-12	2.4063	up	--	--	--	--	--	--	Glycoside-hydrolase family GH114	--	hypothetical protein [Marinobacterium jannaschii]
>AALT_g6730	22	22	116	117	21.1802	21.1791	115.272	113.626	8.74e-09	2.4056	up	#N/A	#N/A	#N/A	#N/A	#N/A	#N/A	#N/A	#N/A	#N/A
>AALT_g5394	9	5	31	43	2.34738	1.32582	7.35206	10.0304	0.000223246	2.39747	up	#N/A	#N/A	#N/A	#N/A	#N/A	#N/A	#N/A	#N/A	#N/A
>AALT_g8097	5	14	47	52	1.65716	4.19585	13.6496	14.4914	3.23e-05	2.39124	up	#N/A	#N/A	#N/A	#N/A	#N/A	#N/A	#N/A	#N/A	#N/A
>AALT_g6751	284	240	1450	1281	13.8086	11.9247	68.1757	58.7062	1.52e-21	2.38108	up	[S]	Function unknown	--	--	[R]	General function prediction only	MORN repeat;; Zinc finger, C3HC4 type (RING finger);; ICP0-binding domain of Ubiquitin-specific protease 7;; Ubiquitin carboxyl-terminal hydrolase	--	phosphatidylinositol-4-phosphate 5-kinase [Prevotella multisaccharivorax]
>AALT_g9732	43	24	188	162	3.61897	2.08495	15.4652	12.9015	1e-10	2.38065	up	#N/A	#N/A	#N/A	#N/A	#N/A	#N/A	#N/A	#N/A	#N/A
>AALT_g8012	5	5	29	23	0.573327	0.536699	2.80461	2.18447	0.00182399	2.37942	up	#N/A	#N/A	#N/A	#N/A	#N/A	#N/A	#N/A	#N/A	#N/A
>AALT_g119	15	8	43	77	1.87759	1.12644	5.30789	9.09862	0.00767462	2.37829	up	[P]	Inorganic ion transport and metabolism	--	K03781|0.0|pan:PODANSg1654|hypothetical protein	[P]	Inorganic ion transport and metabolism	Catalase;; Catalase-related immune-responsive	Catalase GN=cta1 OS=Schizosaccharomyces pombe (strain 972 / ATCC 24843) PE=1 SV=1	catalase [Denitrovibrio acetiphilus]
>AALT_g4654	38	33	186	182	4.87952	4.29605	21.8727	21.1551	6.46e-11	2.37334	up	[E]	Amino acid transport and metabolism	--	--	--	--	Peptidase family M20/M25/M40;; Peptidase dimerisation domain	--	Zn-dependent hydrolase [Pseudomonas aeruginosa]
>AALT_g1198	34	43	195	203	4.78838	6.31624	30.3638	30.5438	2.64e-11	2.37289	up	[I]	Lipid transport and metabolism	--	--	[T]	Signal transduction mechanisms	Carboxylesterase family	Lipase 4 (Precursor) GN=LIP4 OS=Candida rugosa (Yeast) PE=3 SV=1	para-nitrobenzyl esterase [Bacillus licheniformis]
>AALT_g9346	5	8	34	33	1.23607	1.93889	7.00811	6.8974	0.000482944	2.37088	up	[E]	Amino acid transport and metabolism	--	--	[S]	Function unknown	Zinc carboxypeptidase	Metallocarboxypeptidase A (Precursor) GN=MCPA OS=Arthroderma otae (strain ATCC MYA-4605 / CBS 113480) PE=3 SV=1	carboxypeptidase A2 [Armatimonadetes bacterium GXS]
>AALT_g7761	38	33	171	196	4.04056	3.61818	17.0404	19.0283	7.07e-11	2.36937	up	[R]	General function prediction only	--	--	--	--	TAP-like protein;; alpha/beta hydrolase fold;; Alpha/beta hydrolase family	--	--
>AALT_g11215	7	5	26	36	3.62839	2.69938	12.69	16.9341	0.000735707	2.36685	up	--	--	--	--	--	--	Antibiotic biosynthesis monooxygenase	--	--
>AALT_g10056	7	8	36	41	1.06652	1.30421	5.58089	6.15949	0.000212648	2.36197	up	#N/A	#N/A	#N/A	#N/A	#N/A	#N/A	#N/A	#N/A	#N/A
>AALT_g2528	36	40	181	209	34.4915	38.3947	184.119	206.575	3.97e-11	2.36121	up	#N/A	#N/A	#N/A	#N/A	#N/A	#N/A	#N/A	#N/A	#N/A
>AALT_g5515	22	26	130	116	67.27	81.8692	473.538	424.599	8.42e-09	2.36001	up	--	--	--	--	[S]	Function unknown	Yos1-like	Protein transport protein yos1 GN=yos1 OS=Schizosaccharomyces pombe (strain 972 / ATCC 24843) PE=3 SV=1	--
>AALT_g2586	15	26	116	93	4.50176	7.63222	30.411	24.1772	5.09e-08	2.3558	up	#N/A	#N/A	#N/A	#N/A	#N/A	#N/A	#N/A	#N/A	#N/A
>AALT_g7980	30	19	117	134	5.94003	3.97866	24.1069	27.1843	6.87e-09	2.35341	up	#N/A	#N/A	#N/A	#N/A	#N/A	#N/A	#N/A	#N/A	#N/A
>AALT_g2686	19	17	78	106	3.83934	3.51512	17.0882	22.8806	1.76e-07	2.35336	up	--	--	--	--	--	--	Fungal Zn(2)-Cys(6) binuclear cluster domain	--	--
>AALT_g10449	61	56	270	327	17.1653	16.286	78.4569	90.8468	1.88e-13	2.35121	up	[R]	General function prediction only	--	--	--	--	Putative amidotransferase;; DJ-1/PfpI family	--	transcriptional regulator (amidase and AraC-type DNA-binding HTH domain containing protein) [Clostridium sp. Maddingley MBC34-26]
>AALT_g4514	30	63	273	199	38.5387	80.9207	332.143	232.829	1.14e-06	2.35114	up	[E]	Amino acid transport and metabolism	--	--	--	--	Glyoxalase-like domain;; Glyoxalase/Bleomycin resistance protein/Dioxygenase superfamily	--	lactoylglutathione lyase [Chamaesiphon minutus]
>AALT_g10166	13	15	73	69	1.14345	1.42615	6.23332	5.75026	2.21e-06	2.34461	up	--	--	--	--	--	--	Prion-inhibition and propagation;; NACHT domain	Vegetative incompatibility protein HET-E-1 GN=HET-E1 OS=Podospora anserina (Pleurage anserina) PE=4 SV=1	--
>AALT_g2067	7	7	43	28	0.323275	0.310708	1.80999	1.16756	0.000378746	2.34335	up	--	--	--	--	--	--	Protein of unknown function (DUF3433)	--	--
>AALT_g2204	15	7	58	54	2.74905	1.28144	9.31632	8.47133	1.54e-05	2.34193	up	[R]	General function prediction only	--	--	--	--	Amidohydrolase	--	amidohydrolase [Buttiauxella brennerae]
>AALT_g8821	3	14	33	52	0.671474	2.62487	6.54306	10.1549	0.00325088	2.33495	up	[GEPR]	--	--	--	[R]	General function prediction only	Major Facilitator Superfamily;; Fungal trichothecene efflux pump (TRI12)	Putative HC-toxin efflux carrier TOXA GN=TOXA OS=Cochliobolus carbonum (Bipolaris zeicola) PE=3 SV=1	MFS transporter [Nocardia concava]
>AALT_g7989	49	52	183	326	26.7874	29.8525	100.086	185.115	0.00519033	2.33458	up	#N/A	#N/A	#N/A	#N/A	#N/A	#N/A	#N/A	#N/A	#N/A
>AALT_g8234	24	45	148	198	26.16	46.4994	137.76	185.385	1.03e-07	2.33265	up	#N/A	#N/A	#N/A	#N/A	#N/A	#N/A	#N/A	#N/A	#N/A
>AALT_g947	5	12	43	42	0.619515	1.386	4.46289	4.20454	0.000135194	2.33059	up	--	--	--	--	--	--	Heterokaryon incompatibility protein (HET)	Heterokaryon incompatibility protein 6, OR allele GN=het-6 OS=Neurospora crassa (strain ATCC 24698 / 74-OR23-1A / CBS 708.71 / DSM PE=4 SV=1	--
>AALT_g3611	28	43	180	175	2.11096	3.35363	12.5569	11.8489	2.16e-10	2.32679	up	[P]	Inorganic ion transport and metabolism	--	--	[Q]	Secondary metabolites biosynthesis, transport and catabolism	Pyridine nucleotide-disulphide oxidoreductase;; L-lysine 6-monooxygenase (NADPH-requiring);; Flavin-binding monooxygenase-like;; NAD(P)-binding Rossmann-like domain;; FAD-NAD(P)-binding	Putative sterigmatocystin biosynthesis monooxygenase stcW GN=stcW OS=Emericella nidulans (strain FGSC A4 / ATCC 38163 / CBS 112.46 / NRRL PE=3 SV=2	4-hydroxyacetophenone monooxygenase [Aquabacterium sp. NJ1]
>AALT_g600	166	189	952	826	10.7885	12.8594	67.5896	58.9964	3.59e-19	2.32648	up	[V]	Defense mechanisms	--	--	[Q]	Secondary metabolites biosynthesis, transport and catabolism	ABC-2 type transporter;; CDR ABC transporter;; ABC transporter;; ABC-transporter extracellular N-terminal;; AAA domain	Multidrug resistance protein CDR1 GN=CDR1 OS=Candida albicans (Yeast) PE=3 SV=1	pleiotropic drug resistance family protein [Chlamydia trachomatis]
>AALT_g11336	36	33	193	153	4.25063	4.05317	24.9612	19.2148	2.74e-10	2.32619	up	#N/A	#N/A	#N/A	#N/A	#N/A	#N/A	#N/A	#N/A	#N/A
>AALT_g10890	269	245	1293	1284	175.966	165.442	921.013	878.579	1.53e-20	2.32582	up	#N/A	#N/A	#N/A	#N/A	#N/A	#N/A	#N/A	#N/A	#N/A
>AALT_g7073	24	28	143	117	1.38972	1.63104	7.63609	6.09432	7.2e-09	2.32428	up	[RTKL]	--	--	--	[T]	Signal transduction mechanisms	Ankyrin repeats (3 copies);; Protein kinase domain;; Ankyrin repeat;; Ankyrin repeat;; Ankyrin repeats (many copies);; Ankyrin repeats (many copies);; Protein tyrosine kinase	Serine/threonine-protein kinase GIN4 GN=GIN4 OS=Saccharomyces cerevisiae (strain ATCC 204508 / S288c) PE=1 SV=1	hypothetical protein [Methylobacter luteus]
>AALT_g10123	36	49	166	258	10.1833	14.047	47.2388	72.646	0.000230878	2.32216	up	[C]	Energy production and conversion	--	--	[C]	Energy production and conversion	Aldo/keto reductase family	Pyridoxal reductase GN=plr1 OS=Schizosaccharomyces pombe (strain 972 / ATCC 24843) PE=1 SV=1	aldo/keto reductase [Paenibacillus wulumuqiensis]
>AALT_g1928	19	15	97	73	4.06106	3.47992	23.5365	17.6626	5.15e-07	2.32063	up	[G]	Carbohydrate transport and metabolism	--	--	--	--	Cellulase (glycosyl hydrolase family 5)	Probable glucan 1,3-beta-glucosidase A (Precursor) GN=exgA OS=Neosartorya fumigata (strain CEA10 / CBS 144.89 / FGSC A1163) PE=3 SV=1	glucan 1,3-beta-glucosidase [Methylobacter luteus]
>AALT_g1324	32	38	195	154	13.0512	16.3075	66.9116	51.5086	2.8e-10	2.32033	up	[R]	General function prediction only	--	--	[U]	Intracellular trafficking, secretion, and vesicular transport	Ras family;; Miro-like protein	GTP-binding protein ypt1 GN=ypt1 OS=Schizosaccharomyces pombe (strain 972 / ATCC 24843) PE=1 SV=2	hypothetical protein [Legionella anisa]
>AALT_g2114	82	36	294	298	14.4363	6.72375	49.0122	47.0469	3.39e-13	2.3203	up	--	--	--	--	--	--	galactosyl transferase GMA12/MNN10 family	--	--
>AALT_g10886	7	5	25	35	0.750545	0.525423	2.42769	3.33774	0.00105923	2.31954	up	--	--	--	K04618|0.0|fgr:FG11032.1|GAOA_DACDE Galactose oxidase precursor (GAO)	--	--	F5/8 type C domain;; Domain of unknown function (DUF1929);; Kelch motif;; Kelch motif;; Galactose oxidase, central domain;; Kelch motif;; Glyoxal oxidase N-terminus	Galactose oxidase (Precursor) GN=GAOA OS=Gibberella zeae (strain PH-1 / ATCC MYA-4620 / FGSC 9075 / NRRL 31084) PE=3 SV=1	--
>AALT_g282	72	82	438	329	10.8226	12.9096	65.477	47.7734	3.72e-09	2.31845	up	--	--	--	K03782|3e-43|fgr:FG03850.1|hypothetical protein	[QI]	--	Cytochrome P450	Lanosterol 14-alpha demethylase GN=ERG11 OS=Candida tropicalis (Yeast) PE=3 SV=2	cytochrome P450 [Methylococcus capsulatus]
>AALT_g4168	49	36	238	186	18.2962	14.2188	96.461	70.6362	5.09e-11	2.31655	up	#N/A	#N/A	#N/A	#N/A	#N/A	#N/A	#N/A	#N/A	#N/A
>AALT_g4848	15	19	82	87	1.37226	1.81157	7.47134	7.77709	5.88e-07	2.31648	up	[RTKL]	--	--	--	[D]	Cell cycle control, cell division, chromosome partitioning	Protein kinase domain;; Protein tyrosine kinase	Serine/threonine-protein kinase KSP1 GN=KSP1 OS=Saccharomyces cerevisiae (strain ATCC 204508 / S288c) PE=1 SV=1	serine/threonine protein kinase [Saccharomonospora paurometabolica]
>AALT_g2704	9	8	49	35	0.679171	0.635519	3.40015	2.3623	0.000160211	2.30468	up	--	--	--	--	[J]	Translation, ribosomal structure and biogenesis	Piwi domain;; Domain of unknown function (DUF1785);; PAZ domain	Protein argonaute GN=ago1 OS=Schizosaccharomyces pombe (strain 972 / ATCC 24843) PE=1 SV=1	--
>AALT_g10726	9	7	42	37	0.750018	0.537182	2.92372	2.50365	0.000239368	2.3023	up	[HC]	--	--	--	[HC]	--	FAD binding domain	--	polyketide hydroxylase [Hyalangium minutum]
>AALT_g11175	38	40	206	178	6.93705	7.68861	36.2589	30.1996	1.21e-10	2.30093	up	#N/A	#N/A	#N/A	#N/A	#N/A	#N/A	#N/A	#N/A	#N/A
>AALT_g5630	11	15	55	72	1.75177	2.50781	9.37869	12.0093	8.55e-06	2.29194	up	--	--	--	--	--	--	Protein of unknown function (DUF3176)	--	--
>AALT_g6811	9	14	54	58	2.15431	3.3238	12.4266	13.1459	2.38e-05	2.28874	up	#N/A	#N/A	#N/A	#N/A	#N/A	#N/A	#N/A	#N/A	#N/A
>AALT_g11537	173	101	665	677	33.9041	19.9647	119.406	120.434	2.04e-17	2.28802	up	[HC]	--	--	--	--	--	FAD binding domain;; NAD(P)-binding Rossmann-like domain;; FAD binding domain	--	oxidoreductase [Mesorhizobium sp. L103C119B0]
>AALT_g4155	7	10	41	41	1.31903	1.9221	7.86842	7.56706	0.000225498	2.27428	up	[G]	Carbohydrate transport and metabolism	--	--	--	--	Major royal jelly protein	--	MULTISPECIES: hypothetical protein [Kamptonema]
>AALT_g11848	28	22	128	114	7.2448	5.85155	30.0925	26.3253	2.65e-08	2.27362	up	#N/A	#N/A	#N/A	#N/A	#N/A	#N/A	#N/A	#N/A	#N/A
>AALT_g11603	1	8	17	26	0.10414	0.486299	0.883176	1.29311	0.0070358	2.27187	up	#N/A	#N/A	#N/A	#N/A	#N/A	#N/A	#N/A	#N/A	#N/A
>AALT_g76	22	19	111	87	3.96741	3.49809	20.3571	15.7577	1.96e-07	2.27133	up	--	--	--	K10773|6e-18|pno:SNOG_10562|hypothetical protein	--	--	--	--	--
>AALT_g5531	7	8	42	30	1.65895	1.96066	9.61122	6.86514	0.000504796	2.26523	up	--	--	--	--	[GM]	--	galactosyl transferase GMA12/MNN10 family	--	--
>AALT_g1636	116	159	617	701	27.6164	37.9879	129.417	144.788	5.94e-17	2.26462	up	--	--	--	--	--	--	Domain of unknown function (DUF1932);; NAD binding domain of 6-phosphogluconate dehydrogenase	--	phosphogluconate dehydrogenase NAD-binding [Ktedonobacter racemifer]
>AALT_g2480	6994	7455	29791	39430	28523.3	29149.6	126329	167486	1.21e-06	2.26162	up	--	--	--	--	--	--	Protein of unknown function (DUF2823)	Glucose-repressible gene protein GN=grg-1 OS=Neurospora crassa (strain ATCC 24698 / 74-OR23-1A / CBS 708.71 / DSM PE=2 SV=1	--
>AALT_g11651	30	47	166	201	9.46101	15.3537	61.2382	72.6843	4.16e-10	2.25783	up	[IQR]	--	--	--	[R]	General function prediction only	Enoyl-(Acyl carrier protein) reductase;; short chain dehydrogenase	Versicolorin reductase GN=stcU OS=Emericella nidulans (strain FGSC A4 / ATCC 38163 / CBS 112.46 / NRRL PE=3 SV=2	3-ketoacyl-ACP reductase [Streptomyces specialis]
>AALT_g4273	45	36	167	219	8.04215	6.7199	28.4838	36.9687	2.36e-09	2.25129	up	#N/A	#N/A	#N/A	#N/A	#N/A	#N/A	#N/A	#N/A	#N/A
>AALT_g3767	28	35	150	149	4.75514	6.09952	25.0494	24.5571	4.34e-09	2.24968	up	--	--	--	--	--	--	Membrane bound O-acyl transferase family	--	--
>AALT_g8715	9	14	44	65	1.17212	1.8076	5.3989	7.72705	0.000106007	2.24949	up	[Q]	Secondary metabolites biosynthesis, transport and catabolism	--	--	[Q]	Secondary metabolites biosynthesis, transport and catabolism	Copper amine oxidase, enzyme domain;; Copper amine oxidase, N2 domain;; Copper amine oxidase, N3 domain	Copper amine oxidase 1 GN=AO-I OS=Aspergillus niger PE=1 SV=2	hypothetical protein [Leptolyngbya sp. PCC 6406]
>AALT_g5063	72	50	280	301	6.75258	4.81637	27.8489	28.8144	1.9e-12	2.24908	up	#N/A	#N/A	#N/A	#N/A	#N/A	#N/A	#N/A	#N/A	#N/A
>AALT_g10460	3	10	32	29	0.402085	1.16879	3.23421	2.88305	0.00141242	2.24139	up	--	--	--	--	--	--	Heterokaryon incompatibility protein (HET)	--	--
>AALT_g4257	5	5	27	20	0.829742	0.768202	4.14572	2.96086	0.00477272	2.23359	up	[E]	Amino acid transport and metabolism	--	K00274|0.0|pno:SNOG_08765|hypothetical protein	[Q]	Secondary metabolites biosynthesis, transport and catabolism	Flavin containing amine oxidoreductase;; NAD(P)-binding Rossmann-like domain;; FAD dependent oxidoreductase;; Pyridine nucleotide-disulphide oxidoreductase;; FAD binding domain;; FAD binding domain;; Thi4 family;; Pyridine nucleotide-disulphide oxidoreductase	Monoamine oxidase N GN=maoN OS=Aspergillus niger PE=1 SV=1	amine oxidase [Streptomyces sp. CdTB01]
>AALT_g4901	19	19	87	90	1.32101	1.41696	6.03001	6.10534	9.21e-07	2.22052	up	--	--	--	--	[A]	RNA processing and modification	RNA dependent RNA polymerase	RNA-dependent RNA polymerase 1 GN=rdr1 OS=Schizosaccharomyces pombe (strain 972 / ATCC 24843) PE=1 SV=1	--
>AALT_g10423	204	164	869	844	27.6676	22.7315	118.082	113.05	1.33e-17	2.21755	up	[R]	General function prediction only	--	--	--	--	WD domain, G-beta repeat	Vegetative incompatibility protein HET-E-1 GN=HET-E1 OS=Podospora anserina (Pleurage anserina) PE=4 SV=1	hypothetical protein [Nostoc sp. PCC 7524]
>AALT_g9103	21	14	102	61	9.36722	6.63211	42.5389	25.7637	0.0032847	2.21665	up	[P]	Inorganic ion transport and metabolism	--	--	[P]	Inorganic ion transport and metabolism	CutC family	--	copper homeostasis protein CutC [Flavobacterium cauense]
>AALT_g5263	43	35	201	161	6.96837	5.84288	29.2407	22.9821	8.69e-10	2.21341	up	--	--	--	--	[QI]	--	Cytochrome P450	Pisatin demethylase GN=PDAT9 OS=Fusarium solani subsp. pisi (Nectria haematococca) PE=3 SV=1	hypothetical protein [Streptomyces sp. PRh5]
>AALT_g6607	5	22	71	53	0.41458	1.73581	4.63989	3.42424	0.000129543	2.21219	up	[RTKL]	--	--	--	[M]	Cell wall/membrane/envelope biogenesis	Ankyrin repeats (3 copies);; Ankyrin repeat;; Ankyrin repeats (many copies);; Protein kinase domain;; Ankyrin repeat;; Ankyrin repeats (many copies);; Protein tyrosine kinase	Serine/threonine-protein kinase shk2 GN=shk2 OS=Schizosaccharomyces pombe (strain 972 / ATCC 24843) PE=3 SV=1	serine/threonine protein kinase [Oscillatoria nigro-viridis]
>AALT_g469	695	670	3040	3273	60.1597	60.4086	231.45	245.845	9.51e-19	2.20991	up	[R]	General function prediction only	--	--	--	--	von Willebrand factor type A domain;; Vault protein inter-alpha-trypsin domain;; von Willebrand factor type A domain;; Vault protein inter-alpha-trypsin domain;; von Willebrand factor type A domain	--	hypothetical protein [Sandaracinus amylolyticus]
>AALT_g2608	82	119	472	455	14.1089	20.6555	81.0011	75.4096	1.69e-14	2.20972	up	[R]	General function prediction only	--	--	--	--	Alpha/beta hydrolase of unknown function (DUF1100);; Alpha/beta hydrolase family;; Alpha/beta hydrolase family;; Prolyl oligopeptidase family	--	hypothetical protein MAP_3757c [Mycobacterium avium subsp. paratuberculosis K-10]
>AALT_g4240	164	154	769	697	36.4322	36.7193	188.545	171.654	9.14e-17	2.20507	up	--	--	--	--	[E]	Amino acid transport and metabolism	Amino acid permease;; Amino acid permease	General amino acid permease AGP2 GN=AGP2 OS=Saccharomyces cerevisiae (strain ATCC 204508 / S288c) PE=1 SV=1	gamma-aminobutyrate permease [Bacillus sp. NSP2.1]
>AALT_g9745	97	136	499	572	49.3677	69.3773	343.506	383.173	3.37e-15	2.20454	up	#N/A	#N/A	#N/A	#N/A	#N/A	#N/A	#N/A	#N/A	#N/A
>AALT_g305	1	10	21	29	0.237354	1.32782	2.69587	3.68631	0.00427183	2.20075	up	[Q]	Secondary metabolites biosynthesis, transport and catabolism	--	--	[Q]	Secondary metabolites biosynthesis, transport and catabolism	Multicopper oxidase;; Multicopper oxidase;; Multicopper oxidase	Iron transport multicopper oxidase FET5 (Precursor) GN=FET5 OS=Saccharomyces cerevisiae (strain ATCC 204508 / S288c) PE=1 SV=1	MULTISPECIES: multicopper oxidase [Halobacteria]
>AALT_g3095	57	56	302	217	10.5098	10.8973	55.8738	38.8091	1.06e-06	2.20018	up	--	--	--	--	--	--	Heterokaryon incompatibility protein (HET)	Vegetative incompatibility protein HET-E-1 GN=HET-E1 OS=Podospora anserina (Pleurage anserina) PE=4 SV=1	--
>AALT_g365	91	71	412	333	8.44808	7.04746	37.5253	30.1157	2.59e-13	2.19982	up	[O]	Posttranslational modification, protein turnover, chaperones	--	--	[P]	Inorganic ion transport and metabolism	ABC transporter;; ABC transporter transmembrane region	Heavy metal tolerance protein (Precursor) GN=hmt1 OS=Schizosaccharomyces pombe (strain 972 / ATCC 24843) PE=2 SV=3	metal ABC transporter permease [Azospirillum sp. B4]
>AALT_g3082	19	22	103	85	2.6152	3.10676	12.701	10.4444	6.73e-07	2.19932	up	#N/A	#N/A	#N/A	#N/A	#N/A	#N/A	#N/A	#N/A	#N/A
>AALT_g2822	26	8	84	73	2.71366	0.958022	9.30127	8.03637	2.85e-06	2.19806	up	#N/A	#N/A	#N/A	#N/A	#N/A	#N/A	#N/A	#N/A	#N/A
>AALT_g879	21	15	78	87	12.4621	9.42103	47.073	52.3738	2.07e-06	2.19407	up	[J]	Translation, ribosomal structure and biogenesis	--	--	[J]	Translation, ribosomal structure and biogenesis	Endoribonuclease L-PSP	Protein mmf1, mitochondrial (Precursor) GN=mmf1 OS=Schizosaccharomyces pombe (strain 972 / ATCC 24843) PE=3 SV=1	hypothetical protein AXE65_08545 [Ventosimonas gracilis]
>AALT_g6575	30	21	139	94	3.68171	2.6757	14.716	9.67822	9.23e-05	2.18937	up	--	--	--	--	--	--	Heterokaryon incompatibility protein (HET)	Heterokaryon incompatibility protein 6, OR allele GN=het-6 OS=Neurospora crassa (strain ATCC 24698 / 74-OR23-1A / CBS 708.71 / DSM PE=4 SV=1	--
>AALT_g9890	315	280	1456	1253	25.1004	22.3529	101.425	86.6244	1.33e-18	2.18657	up	#N/A	#N/A	#N/A	#N/A	#N/A	#N/A	#N/A	#N/A	#N/A
>AALT_g3787	158	229	875	874	94.7827	141.829	445.765	415.045	3.91e-17	2.18045	up	--	--	--	K09958|8e-71|act:ACLA_098180|DUF1348 domain protein	--	--	Protein of unknown function (DUF1348);; SnoaL-like domain	--	hypothetical protein [Bacillus cereus]
>AALT_g7177	74	89	421	316	4.49785	5.48944	24.2676	18.0001	2.02e-08	2.17946	up	[HC]	--	--	K00492|0.0|pno:SNOG_06904|hypothetical protein	[HC]	--	FAD binding domain;; Phenol hydroxylase, C-terminal dimerisation domain	Phenol 2-monooxygenase OS=Trichosporon cutaneum (Yeast) PE=1 SV=3	phenol 2-monooxygenase [Sphingobium chungbukense]
>AALT_g10825	64	77	331	306	15.3832	18.9485	70.1764	63.504	2.82e-12	2.17821	up	[R]	General function prediction only	--	--	[Q]	Secondary metabolites biosynthesis, transport and catabolism	Alcohol dehydrogenase GroES-like domain;; Zinc-binding dehydrogenase	Alcohol dehydrogenase 1 GN=ADH1 OS=Scheffersomyces stipitis (strain ATCC 58785 / CBS 6054 / NBRC 10063 / PE=3 SV=1	zinc-dependent alcohol dehydrogenase [Paenibacillus beijingensis]
>AALT_g3796	11	8	35	51	0.690888	0.549223	2.10298	2.93031	0.000273104	2.17611	up	[KL]	--	Molecular Function: binding (GO:0005488);;	--	[KL]	--	SNF2 family N-terminal domain	Uncharacterized ATP-dependent helicase C23E6.02 GN=SPBC23E6.02 OS=Schizosaccharomyces pombe (strain 972 / ATCC 24843) PE=3 SV=1	putative helicase [Phycisphaera mikurensis]
>AALT_g2648	17	5	48	52	13.4081	3.94782	32.3635	33.7954	0.000100409	2.17497	up	#N/A	#N/A	#N/A	#N/A	#N/A	#N/A	#N/A	#N/A	#N/A
>AALT_g4538	30	19	134	87	2.49484	1.6654	10.5206	6.73151	0.000528566	2.16991	up	--	--	--	--	[B]	Chromatin structure and dynamics	NACHT domain;; AAA domain	Chromatin modification-related protein YNG2 GN=YNG2 OS=Candida albicans (strain SC5314 / ATCC MYA-2876) PE=3 SV=2	hypothetical protein [Terrabacter sp. Soil810]
>AALT_g5966	7	15	52	46	1.46102	3.1736	10.845	9.6008	0.000137321	2.16305	up	[GEPR]	--	--	--	[R]	General function prediction only	Sugar (and other) transporter;; Major Facilitator Superfamily	Lactose permease GN=LAC12 OS=Kluyveromyces lactis (strain ATCC 8585 / CBS 2359 / DSM 70799 / NBRC PE=3 SV=1	MFS transporter [Ilumatobacter nonamiensis]
>AALT_g10509	13	10	61	42	1.49189	1.22099	6.52244	4.39706	9.45e-05	2.16142	up	#N/A	#N/A	#N/A	#N/A	#N/A	#N/A	#N/A	#N/A	#N/A
>AALT_g8861	19	14	77	70	2.39657	1.83529	10.1313	9.34667	7.49e-06	2.15329	up	[GEPR]	--	--	--	[R]	General function prediction only	Major Facilitator Superfamily;; Sugar (and other) transporter	Uncharacterized MFS-type transporter PB1E7.08c GN=SPAPB1E7.08c OS=Schizosaccharomyces pombe (strain 972 / ATCC 24843) PE=1 SV=1	potential transporter [Candida albicans SC5314]
>AALT_g11893	19	14	69	78	4.97863	3.85224	21.2198	22.9296	7.49e-06	2.15323	up	#N/A	#N/A	#N/A	#N/A	#N/A	#N/A	#N/A	#N/A	#N/A
>AALT_g5116	321	407	1822	1406	70.3744	90.161	451.534	348.998	5.48e-10	2.15178	up	#N/A	#N/A	#N/A	#N/A	#N/A	#N/A	#N/A	#N/A	#N/A
>AALT_g10512	40	40	185	170	6.08678	6.42727	27.5603	24.8778	2.8e-09	2.15062	up	#N/A	#N/A	#N/A	#N/A	#N/A	#N/A	#N/A	#N/A	#N/A
>AALT_g11498	17	43	119	145	25.8466	66.1617	179.779	218.708	5.86e-08	2.14652	up	#N/A	#N/A	#N/A	#N/A	#N/A	#N/A	#N/A	#N/A	#N/A
>AALT_g8294	13	5	36	44	2.68052	1.10035	7.62333	8.88976	0.000473867	2.14442	up	--	--	--	--	--	--	RNA ligase	--	--
>AALT_g9703	9	19	72	51	4.09554	8.12796	28.4878	20.0992	7.36e-05	2.14287	up	[R]	General function prediction only	--	--	--	--	P-loop ATPase protein family	--	RNase adaptor protein RapZ [alpha proteobacterium Q-1]
>AALT_g5938	11	14	55	55	2.26636	2.94115	11.1779	10.9514	7.15e-05	2.14062	up	--	--	--	--	--	--	Uncharacterised protein family (UPF0075)	--	anhydro-N-acetylmuramic acid kinase [Ornithinibacillus californiensis]
>AALT_g4744	26	17	92	98	5.5531	3.79004	22.1101	23.1576	1.03e-06	2.14047	up	#N/A	#N/A	#N/A	#N/A	#N/A	#N/A	#N/A	#N/A	#N/A
>AALT_g2677	40	19	142	119	2.7744	1.39681	10.1727	8.39223	5.86e-08	2.13944	up	#N/A	#N/A	#N/A	#N/A	#N/A	#N/A	#N/A	#N/A	#N/A
>AALT_g6426	30	26	128	118	4.64379	3.90428	17.5621	15.9537	1.15e-07	2.13468	up	#N/A	#N/A	#N/A	#N/A	#N/A	#N/A	#N/A	#N/A	#N/A
>AALT_g10042	9	3	23	30	1.2841	0.473899	3.06691	3.97625	0.00380282	2.13431	up	#N/A	#N/A	#N/A	#N/A	#N/A	#N/A	#N/A	#N/A	#N/A
>AALT_g5427	7	3	20	24	0.740655	0.350356	1.86955	2.19309	0.00835917	2.13076	up	--	--	--	--	[K]	Transcription	TEA/ATTS domain family	Regulatory protein abaA GN=abaA OS=Emericella nidulans (strain FGSC A4 / ATCC 38163 / CBS 112.46 / NRRL PE=4 SV=3	--
>AALT_g3387	40	38	191	150	7.16576	7.15295	34.6773	27.2298	5.69e-09	2.12865	up	[C]	Energy production and conversion	--	--	[C]	Energy production and conversion	Aldo/keto reductase family	--	aldo/keto reductase [Nostoc piscinale]
>AALT_g5128	17	52	144	155	2.31278	7.42424	19.947	21.2861	2.44e-08	2.12593	up	--	--	--	K10862|1e-170|aor:AOR_1_998014|AO090026000547	[L]	Replication, recombination and repair	Tyrosyl-DNA phosphodiesterase	Probable tyrosyl-DNA phosphodiesterase GN=SPCP31B10.05 OS=Schizosaccharomyces pombe (strain 972 / ATCC 24843) PE=3 SV=1	--
>AALT_g7090	21	24	106	90	6.56578	8.11093	38.1352	31.7378	9.72e-07	2.12501	up	#N/A	#N/A	#N/A	#N/A	#N/A	#N/A	#N/A	#N/A	#N/A
>AALT_g2871	9	21	70	60	4.04846	9.13395	29.9761	24.7518	2.6e-05	2.12395	up	#N/A	#N/A	#N/A	#N/A	#N/A	#N/A	#N/A	#N/A	#N/A
>AALT_g3337	17	26	108	78	1.66063	2.6483	9.90418	6.98307	6.17e-06	2.11779	up	[O]	Posttranslational modification, protein turnover, chaperones	--	--	[O]	Posttranslational modification, protein turnover, chaperones	ATPase family associated with various cellular activities (AAA)	--	hypothetical protein [Magnetospirillum magnetotacticum]
>AALT_g10394	24	33	106	140	3.42962	4.88582	15.9002	20.5751	1.56e-07	2.11339	up	--	--	--	--	--	--	Fungal specific transcription factor domain;; Fungal Zn(2)-Cys(6) binuclear cluster domain	Transcriptional activator protein acu-15 GN=acu-15 OS=Neurospora crassa (strain ATCC 24698 / 74-OR23-1A / CBS 708.71 / DSM PE=1 SV=2	--
>AALT_g5140	122	110	548	455	13.3349	12.4251	58.491	47.3209	6.54e-14	2.11204	up	[E]	Amino acid transport and metabolism	--	--	[R]	General function prediction only	GMC oxidoreductase;; GMC oxidoreductase	Alcohol oxidase GN=AOD1 OS=Candida boidinii (Yeast) PE=1 SV=1	glucose-methanol-choline oxidoreductase [Acinetobacter sp. neg1]
>AALT_g952	30	33	133	139	6.47372	7.11529	27.0335	27.6377	6.18e-08	2.11192	up	[R]	General function prediction only	--	--	[R]	General function prediction only	Phenazine biosynthesis-like protein	Uncharacterized isomerase YHI9 GN=YHI9 OS=Saccharomyces cerevisiae (strain ATCC 204508 / S288c) PE=1 SV=1	hypothetical protein [Reinekea blandensis]
>AALT_g6108	13	8	45	46	1.05038	0.738469	3.78795	3.78844	0.000274608	2.11182	up	#N/A	#N/A	#N/A	#N/A	#N/A	#N/A	#N/A	#N/A	#N/A
>AALT_g10100	93	85	389	380	17.4453	15.8181	68.9643	66.7852	1.27e-12	2.11111	up	[IQR]	--	--	--	[R]	General function prediction only	short chain dehydrogenase;; Enoyl-(Acyl carrier protein) reductase;; KR domain	Uncharacterized oxidoreductase C4H3.08 GN=SPAC4H3.08 OS=Schizosaccharomyces pombe (strain 972 / ATCC 24843) PE=3 SV=1	short-chain dehydrogenase [Pseudomonas sp. M47T1]
>AALT_g9998	9	3	22	30	1.16143	0.43777	2.46874	3.37339	0.0045481	2.10682	up	--	--	--	--	--	--	Cytochrome P450	--	hypothetical protein [Psychrobacter phenylpyruvicus]
>AALT_g4070	63	78	367	239	5.87515	7.3189	26.2126	16.5711	0.000369442	2.10659	up	#N/A	#N/A	#N/A	#N/A	#N/A	#N/A	#N/A	#N/A	#N/A
>AALT_g2242	3	8	22	25	0.815819	2.0012	5.22147	5.79691	0.0073575	2.1046	up	[Q]	Secondary metabolites biosynthesis, transport and catabolism	--	--	[Q]	Secondary metabolites biosynthesis, transport and catabolism	Cytochrome P450	Isotrichodermin C-15 hydroxylase GN=TRI11 OS=Fusarium sporotrichioides PE=3 SV=1	hypothetical protein [Herpetosiphon geysericola]
>AALT_g1064	34	29	103	168	6.9584	6.04578	20.8178	34.2599	0.00212661	2.10409	up	[I]	Lipid transport and metabolism	Biological Process: lipid metabolic process (GO:0006629);; Molecular Function: lyase activity (GO:0016829);;	K01613|0.0|nfi:NFIA_114460|phosphatidylserine decarboxylase family protein	[I]	Lipid transport and metabolism	Phophatidylserine decarboxylase;; Phosphatidylserine decarboxylase	Phosphatidylserine decarboxylase 3 alpha chain (Precursor) GN=psd3 OS=Schizosaccharomyces pombe (strain 972 / ATCC 24843) PE=3 SV=2	phosphatidylserine decarboxylase [Flavobacterium reichenbachii]
>AALT_g5918	30	10	80	93	4.15695	1.51278	12.2947	13.8869	2.97e-06	2.10408	up	--	--	--	--	--	--	Protein of unknown function (DUF3112)	--	--
>AALT_g6645	21	61	196	154	5.65195	16.8372	53.0309	40.6537	2.73e-06	2.10383	up	[R]	General function prediction only	--	--	[I]	Lipid transport and metabolism	Alpha/beta hydrolase family;; alpha/beta hydrolase fold;; Alpha/beta hydrolase family	--	hypothetical protein [Pseudorhodoferax sp. Leaf265]
>AALT_g11981	21	3	55	49	4.8055	0.805526	11.4622	9.85823	0.000118524	2.10224	up	#N/A	#N/A	#N/A	#N/A	#N/A	#N/A	#N/A	#N/A	#N/A
>AALT_g1747	11	5	28	41	6.50278	3.08983	15.4785	21.9595	0.00126877	2.1022	up	#N/A	#N/A	#N/A	#N/A	#N/A	#N/A	#N/A	#N/A	#N/A
>AALT_g10655	63	42	235	216	14.6926	10.2734	51.9295	47.8607	4.73e-10	2.09983	up	[R]	General function prediction only	--	K00459|3e-165|pno:SNOG_03020|hypothetical protein	--	--	Nitronate monooxygenase;; Conserved region in glutamate synthase;; FMN-dependent dehydrogenase;; IMP dehydrogenase / GMP reductase domain	Nitronate monooxygenase (Precursor) GN=ncd-2 OS=Neurospora crassa (strain ATCC 24698 / 74-OR23-1A / CBS 708.71 / DSM PE=1 SV=1	hypothetical protein [Alicyclobacillus macrosporangiidus]
>AALT_g1435	15	22	85	73	4.14012	6.1201	22.4042	18.5112	7.15e-06	2.0988	up	#N/A	#N/A	#N/A	#N/A	#N/A	#N/A	#N/A	#N/A	#N/A
>AALT_g8792	38	38	160	165	4.29916	4.35961	15.961	16.4115	1.41e-08	2.09721	up	[E]	Amino acid transport and metabolism	--	--	[R]	General function prediction only	GMC oxidoreductase;; GMC oxidoreductase;; FAD dependent oxidoreductase;; NAD(P)-binding Rossmann-like domain	Glucose oxidase OS=Penicillium amagasakiense PE=1 SV=1	glucose-methanol-choline oxidoreductase [Caulobacter sp. K31]
>AALT_g5572	21	14	68	82	3.71236	2.49163	13.0046	15.0703	1.01e-05	2.09656	up	--	--	--	--	--	--	Glyoxalase-like domain;; Glyoxalase/Bleomycin resistance protein/Dioxygenase superfamily	--	trihydroxytoluene oxygenase DntD [Pseudomonas denitrificans]
>AALT_g7066	11	7	31	46	2.61851	1.62829	6.28319	9.21944	0.000765331	2.09341	up	[O]	Posttranslational modification, protein turnover, chaperones	--	--	--	--	Subtilase family	--	Minor extracellular protease epr precursor [Virgibacillus halodenitrificans]
>AALT_g4846	38	40	152	180	11.5531	12.4375	42.7898	49.8811	1.26e-08	2.09093	up	[IQR]	--	--	K00784|1e-134|pno:SNOG_02316|hypothetical protein	[R]	General function prediction only	Enoyl-(Acyl carrier protein) reductase;; short chain dehydrogenase	Uncharacterized oxidoreductase C922.06 GN=SPAC922.06 OS=Schizosaccharomyces pombe (strain 972 / ATCC 24843) PE=3 SV=1	oxidoreductase [Caloramator australicus]
>AALT_g11236	7	14	44	45	4.68886	9.04103	25.9478	25.7361	0.000371622	2.09058	up	#N/A	#N/A	#N/A	#N/A	#N/A	#N/A	#N/A	#N/A	#N/A
>AALT_g9754	412	303	1518	1525	107.746	81.0285	343.718	334.372	2.17e-17	2.08745	up	--	--	--	--	[DO]	--	Caspase domain	Metacaspase-1 (Precursor) GN=MCA1 OS=Ustilago maydis (strain 521 / FGSC 9021) PE=3 SV=1	hypothetical protein [Terracoccus sp. 273MFTsu3.1]
>AALT_g4034	7	5	28	23	0.552246	0.405663	2.16757	1.76104	0.00543049	2.08521	up	[MG]	--	--	--	--	--	NmrA-like family;; NADH(P)-binding	--	NAD(P)-dependent oxidoreductase [Plantibacter sp. Leaf314]
>AALT_g6145	42	19	122	137	5.87447	2.772	16.7207	18.7207	1.29e-07	2.07978	up	[Q]	Secondary metabolites biosynthesis, transport and catabolism	--	--	[Q]	Secondary metabolites biosynthesis, transport and catabolism	Cytochrome P450	O-methylsterigmatocystin oxidoreductase GN=ordA OS=Aspergillus parasiticus PE=1 SV=1	hypothetical protein [Fischerella sp. PCC 9339]
>AALT_g5444	9	3	27	24	1.02956	0.37687	2.98615	2.54517	0.00542452	2.07891	up	#N/A	#N/A	#N/A	#N/A	#N/A	#N/A	#N/A	#N/A	#N/A
>AALT_g3606	9	3	21	30	1.47503	0.567618	3.58055	5.04305	0.00542452	2.07879	up	[GEPR]	--	--	--	[G]	Carbohydrate transport and metabolism	Major Facilitator Superfamily	Probable transporter MCH2 GN=MCH2 OS=Saccharomyces cerevisiae (strain ATCC 204508 / S288c) PE=1 SV=2	oxalate/formate MFS antiporter [Methylobacterium mesophilicum]
>AALT_g179	13	10	46	51	0.99117	0.820725	3.25421	3.562	0.000234916	2.07471	up	--	--	--	--	--	--	Heterokaryon incompatibility protein (HET)	Vegetative incompatibility protein HET-E-1 GN=HET-E1 OS=Podospora anserina (Pleurage anserina) PE=4 SV=1	--
>AALT_g2898	28	56	191	161	4.47561	8.95736	29.2526	24.2109	9.92e-09	2.07433	up	[C]	Energy production and conversion	--	--	--	--	FAD binding domain;; Berberine and berberine like	--	FAD-linked oxidase [Nocardiopsis sp. RV163]
>AALT_g3231	26	14	74	95	3.60829	1.95035	10.162	12.8029	4.85e-06	2.07407	up	[I]	Lipid transport and metabolism	Molecular Function: hydrolase activity (GO:0016787);;	--	[T]	Signal transduction mechanisms	Carboxylesterase family;; alpha/beta hydrolase fold	Lipase 1 (Precursor) GN=LIP1 OS=Geotrichum fermentans (Trichosporon fermentans) PE=1 SV=1	carboxylesterase [Rhodococcus opacus]
>AALT_g3860	11	8	47	33	3.03359	2.48403	14.0249	9.63941	0.000701167	2.07196	up	--	--	--	--	--	--	CFEM domain	--	--
>AALT_g4303	26	10	69	83	5.05268	1.95666	11.0396	12.8973	1.1e-05	2.07042	up	[IQR]	--	--	--	[Q]	Secondary metabolites biosynthesis, transport and catabolism	short chain dehydrogenase;; Enoyl-(Acyl carrier protein) reductase;; KR domain	Uncharacterized oxidoreductase C736.13 GN=SPCC736.13 OS=Schizosaccharomyces pombe (strain 972 / ATCC 24843) PE=3 SV=1	dehydrogenase [Actinokineospora inagensis]
>AALT_g1550	17	19	68	83	5.17202	5.99455	20.2291	24.1557	1.25e-05	2.07033	up	#N/A	#N/A	#N/A	#N/A	#N/A	#N/A	#N/A	#N/A	#N/A
>AALT_g5812	7	10	34	37	1.99641	2.97286	9.10051	9.64421	0.00136263	2.06645	up	--	--	--	--	--	--	Fungal specific transcription factor domain	--	--
>AALT_g6992	11	12	58	38	2.7476	3.08613	16.2686	10.8027	0.000608293	2.06318	up	#N/A	#N/A	#N/A	#N/A	#N/A	#N/A	#N/A	#N/A	#N/A
>AALT_g517	150	210	727	772	34.6571	49.1613	163.45	169.306	4.85e-15	2.06192	up	[Q]	Secondary metabolites biosynthesis, transport and catabolism	--	--	--	--	N-acetyltransferase	--	N-hydroxyarylamine O-acetyltransferase [Vibrio parahaemolyticus]
>AALT_g8796	5	8	28	26	2.0029	2.99436	7.45986	6.75121	0.004841	2.05969	up	#N/A	#N/A	#N/A	#N/A	#N/A	#N/A	#N/A	#N/A	#N/A
>AALT_g10061	61	52	252	218	21.7019	19.1797	83.5875	69.8292	6.78e-10	2.05572	up	[QR]	--	--	--	[R]	General function prediction only	Methyltransferase domain;; Methyltransferase domain;; Methyltransferase domain;; Methyltransferase domain;; Methyltransferase domain;; ubiE/COQ5 methyltransferase family;; Methyltransferase domain;; Ribosomal protein L11 methyltransferase (PrmA);; Methyltransferase small domain	--	hypothetical protein [Nocardiopsis halotolerans]
>AALT_g10737	61	52	242	228	9.28736	8.40682	37.4588	34.3582	6.78e-10	2.0557	up	#N/A	#N/A	#N/A	#N/A	#N/A	#N/A	#N/A	#N/A	#N/A
>AALT_g11380	22	15	70	84	3.32646	2.40548	9.92616	11.4965	1.18e-05	2.05456	up	--	--	--	--	--	--	Heterokaryon incompatibility protein (HET)	Heterokaryon incompatibility protein 6, OR allele GN=het-6 OS=Neurospora crassa (strain ATCC 24698 / 74-OR23-1A / CBS 708.71 / DSM PE=4 SV=1	protein of unknown function (Leucine Rich repeat domain) [endosymbiont DhMRE of Dentiscutata heterogama]
>AALT_g3995	21	49	125	164	3.92593	9.21121	24.071	30.4065	4.37e-06	2.05401	up	--	--	--	--	--	--	C2H2-type zinc finger;; Zinc finger, C2H2 type	--	--
>AALT_g9300	13	26	67	94	3.53241	7.17173	19.1971	26.6344	6.95e-05	2.0526	up	--	--	--	K00469|0.0|pno:SNOG_07476|hypothetical protein	[R]	General function prediction only	Family of unknown function (DUF706)	--	inositol oxygenase [Candidatus Solibacter usitatus]
>AALT_g7740	244	242	1018	995	62.5588	63.2768	221.445	207.427	5.83e-16	2.0511	up	--	--	--	--	[L]	Replication, recombination and repair	--	--	--
>AALT_g3366	103	124	472	465	9.40349	12.0818	45.8659	44.17	6.68e-13	2.04796	up	--	--	--	--	--	--	Fungal specific transcription factor domain;; Fungal Zn(2)-Cys(6) binuclear cluster domain	--	--
>AALT_g323	43	14	122	115	4.07094	1.34813	10.7765	10.0112	3.96e-07	2.04713	up	[C]	Energy production and conversion	--	--	--	--	FAD binding domain;; Berberine and berberine like	Bifunctional solanapyrone synthase (Precursor) GN=sol5 OS=Alternaria solani PE=1 SV=1	FAD-linked oxidase [Bacillus sp. SG-1]
>AALT_g10473	11	14	50	53	2.33341	2.90899	8.84925	9.18813	0.000200552	2.04575	up	--	--	--	--	--	--	Heterokaryon incompatibility protein (HET)	Heterokaryon incompatibility protein 6, OR allele GN=het-6 OS=Neurospora crassa (strain ATCC 24698 / 74-OR23-1A / CBS 708.71 / DSM PE=4 SV=1	--
>AALT_g3586	87	84	354	350	7.98985	7.85481	37.0038	35.9766	1.43e-11	2.0421	up	[R]	General function prediction only	--	--	[R]	General function prediction only	Fungal specific transcription factor domain;; Zinc finger, C2H2 type;; C2H2-type zinc finger	Zinc finger protein rst2 GN=rst2 OS=Schizosaccharomyces pombe (strain 972 / ATCC 24843) PE=2 SV=2	--
>AALT_g1906	21	10	62	66	5.87912	3.10816	17.2594	17.6332	4.82e-05	2.03994	up	[O]	Posttranslational modification, protein turnover, chaperones	--	--	--	--	Glutathione S-transferase, N-terminal domain;; Glutathione S-transferase, C-terminal domain	--	hypothetical protein [Parvibaculum lavamentivorans]
>AALT_g15	156	152	660	600	11.2052	11.3383	41.2944	36.9087	4.81e-14	2.03305	up	[L]	Replication, recombination and repair	Biological Process: cellular process (GO:0009987);;	K10777|0.0|pno:SNOG_10525|hypothetical protein	[L]	Replication, recombination and repair	ATP dependent DNA ligase domain;; DNA ligase N terminus;; ATP dependent DNA ligase C terminal region;; BRCA1 C Terminus (BRCT) domain	DNA ligase 4 GN=LIG4 OS=Phaeosphaeria nodorum (strain SN15 / ATCC MYA-4574 / FGSC 10173) PE=3 SV=1	ATP-dependent DNA ligase [Thermoproteus tenax]
>AALT_g4159	5	8	30	23	1.70244	2.89023	9.52985	7.10572	0.00573086	2.03277	up	#N/A	#N/A	#N/A	#N/A	#N/A	#N/A	#N/A	#N/A	#N/A
>AALT_g2264	194	164	730	735	49.943	42.0126	185.817	184.221	1.19e-14	2.03213	up	[C]	Energy production and conversion	--	--	--	--	Aldo/keto reductase family	Uncharacterized oxidoreductase C26F1.07 GN=SPAC26F1.07 OS=Schizosaccharomyces pombe (strain 972 / ATCC 24843) PE=3 SV=1	aldehyde oxidoreductase [[Clostridium] citroniae]
>AALT_g9540	107	59	310	370	13.6176	7.82948	37.5444	43.9042	2.35e-11	2.0297	up	[I]	Lipid transport and metabolism	Molecular Function: transferase activity (GO:0016740);;	K01027|0.0|pno:SNOG_02282|hypothetical protein	[C]	Energy production and conversion	Coenzyme A transferase;; Acetyl-CoA hydrolase/transferase C-terminal domain	--	succinyl-CoA--3-ketoacid-CoA transferase [Emticicia oligotrophica]
>AALT_g11216	13	15	60	54	4.63219	5.68225	20.8183	18.3475	0.000118919	2.02776	up	--	--	--	--	--	--	--	--	methyltransferase type 11 [Belnapia sp. F-4-1]
>AALT_g9532	7	14	33	52	4.99647	9.47085	24.7028	38.1232	0.00340814	2.02413	up	#N/A	#N/A	#N/A	#N/A	#N/A	#N/A	#N/A	#N/A	#N/A
>AALT_g10930	28	8	80	67	7.9481	2.6411	21.2164	17.1929	2.08e-05	2.02017	up	#N/A	#N/A	#N/A	#N/A	#N/A	#N/A	#N/A	#N/A	#N/A
>AALT_g6452	22	24	94	92	3.74035	4.15905	15.6384	14.8569	4.21e-06	2.01727	up	[M]	Cell wall/membrane/envelope biogenesis	--	--	--	--	Glycosyl transferases group 1	--	glycosyl transferase group 1 [Paenibacillus curdlanolyticus]
>AALT_g7081	47	50	211	181	5.31895	5.61323	20.8713	17.5245	7.67e-09	2.01627	up	[I]	Lipid transport and metabolism	--	--	--	--	alpha/beta hydrolase fold;; Prolyl oligopeptidase family;; Alpha/beta hydrolase family;; Carboxylesterase family;; X-Pro dipeptidyl-peptidase (S15 family);; Dienelactone hydrolase family	--	hypothetical protein [Sporosarcina koreensis]
>AALT_g10371	13	10	43	50	1.28466	1.05976	3.81596	4.30818	0.000422085	2.01394	up	--	--	--	--	--	--	Heterokaryon incompatibility protein (HET)	--	--
>AALT_g196	17	21	82	71	1.84019	2.35326	8.50573	7.27607	1.86e-05	2.01234	up	--	--	--	--	[Q]	Secondary metabolites biosynthesis, transport and catabolism	Cytochrome P450;; Acetyltransferase (GNAT) family	Cytochrome P450 67 (Fragment) GN=CYP67 OS=Uromyces fabae (Rust fungus) PE=2 SV=1	Pentalenene oxygenase [Chlorobi bacterium OLB7]
>AALT_g11461	22	29	120	85	3.90935	5.21739	19.4929	13.7184	2.43e-05	2.01059	up	[C]	Energy production and conversion	--	--	--	--	FAD binding domain	--	MULTISPECIES: 6-hydroxy-D-nicotine oxidase [Bradyrhizobium]
>AALT_g5138	5	7	26	22	0.565492	0.726522	2.94516	2.42526	0.00920201	2.00405	up	--	--	--	--	[T]	Signal transduction mechanisms	Glutathione S-transferase, C-terminal domain	--	glutathione S-transferase [Aquitalea magnusonii]
>AALT_g1163	9	12	42	42	1.31359	1.75289	5.80142	5.64971	0.000788542	2.00355	up	--	--	--	--	--	--	NAD(P)-binding Rossmann-like domain;; FAD dependent oxidoreductase;; Pyridine nucleotide-disulphide oxidoreductase;; FAD binding domain;; Pyridine nucleotide-disulphide oxidoreductase	--	hypothetical protein [Streptomyces curacoi]
>AALT_g7121	26	29	111	109	5.49182	6.34548	25.8866	24.7913	1.33e-06	2.00189	up	--	--	--	--	--	--	Aflatoxin regulatory protein;; Fungal Zn(2)-Cys(6) binuclear cluster domain	Sterigmatocystin biosynthesis regulatory protein GN=aflR OS=Emericella nidulans (strain FGSC A4 / ATCC 38163 / CBS 112.46 / NRRL PE=3 SV=2	--
>AALT_g1907	51	35	141	204	20.1782	13.6457	59.6453	86.8248	9.59e-05	2.00143	up	[O]	Posttranslational modification, protein turnover, chaperones	Molecular Function: catalytic activity (GO:0003824);;	--	[O]	Posttranslational modification, protein turnover, chaperones	Glutathione S-transferase, N-terminal domain;; Glutathione S-transferase, N-terminal domain;; Glutathione S-transferase, N-terminal domain;; Glutathione S-transferase, C-terminal domain	Glutathione S-transferase 3 GN=gst3 OS=Schizosaccharomyces pombe (strain 972 / ATCC 24843) PE=1 SV=3	glutathione S-transferase [Herbaspirillum huttiense]
>AALT_g501	95	80	352	349	6.67814	5.8838	24.1842	23.6791	3.3e-11	2.00129	up	--	--	--	K10582|0.0|pno:SNOG_06322|hypothetical protein	[O]	Posttranslational modification, protein turnover, chaperones	Poly(ADP-ribose) polymerase catalytic domain;; Ubiquitin-conjugating enzyme	--	--
>AALT_g1466	15	15	60	60	2.88939	3.12968	12.3037	12.3298	0.000102533	2.00085	up	--	--	--	--	--	--	Uncharacterized protein conserved in bacteria (DUF2236)	--	hypothetical protein [Burkholderia ambifaria]
>AALT_g7048	13	12	45	55	1.87195	1.78942	6.76364	8.01992	0.000307723	2.00004	up	--	--	--	--	--	--	Fungal specific transcription factor domain	Uncharacterized transcriptional regulatory protein C417.09c GN=SPCC417.09c OS=Schizosaccharomyces pombe (strain 972 / ATCC 24843) PE=4 SV=1	--
>AALT_g6104	34	24	128	104	10.6789	7.90956	40.5627	31.8968	8.83e-07	1.99764	up	[IQR]	--	--	--	[R]	General function prediction only	short chain dehydrogenase;; Enoyl-(Acyl carrier protein) reductase;; KR domain	Sorbose reductase SOU1 GN=SOU1 OS=Candida albicans (strain SC5314 / ATCC MYA-2876) PE=1 SV=1	3-oxoacyl-ACP reductase [Candidatus Blastococcus massiliensis]
>AALT_g352	9973	12027	38194	49484	48836.5	59980	216715	278193	0.000187285	1.99726	up	#N/A	#N/A	#N/A	#N/A	#N/A	#N/A	#N/A	#N/A	#N/A
>AALT_g6149	19	12	53	71	12.8103	8.67567	41.5674	55.3032	8.3e-05	1.99651	up	#N/A	#N/A	#N/A	#N/A	#N/A	#N/A	#N/A	#N/A	#N/A
>AALT_g7617	17	26	69	102	0.85022	1.38392	3.39047	4.88964	0.000309455	1.9963	up	--	--	--	K14326|0.0|pno:SNOG_14810|hypothetical protein	[A]	RNA processing and modification	RNA dependent RNA polymerase;; AAA domain;; AAA domain;; Part of AAA domain;; AAA domain;; Type III restriction enzyme, res subunit;; PhoH-like protein	Regulator of nonsense transcripts 1 homolog OS=Neurospora crassa (strain ATCC 24698 / 74-OR23-1A / CBS 708.71 / DSM PE=3 SV=1	--
>AALT_g2111	61	49	206	233	21.3247	17.6715	68.1994	70.2263	3.58e-09	1.99547	up	[R]	General function prediction only	--	--	--	--	Putative amidotransferase;; DJ-1/PfpI family	--	AraC family transcriptional regulator [Oscillatoria nigro-viridis]
>AALT_g981	19	22	101	62	0.730065	0.876603	3.29852	2.00323	0.00343058	1.99353	up	#N/A	#N/A	#N/A	#N/A	#N/A	#N/A	#N/A	#N/A	#N/A
>AALT_g8939	26	33	102	132	2.25797	2.90055	8.2935	10.6181	9.47e-07	1.99075	up	[C]	Energy production and conversion	--	K05275|4e-92|ang:ANI_1_336144|An16g02360	[C]	Energy production and conversion	Aldo/keto reductase family	Pyridoxal reductase GN=plr1 OS=Schizosaccharomyces pombe (strain 972 / ATCC 24843) PE=1 SV=1	aldo/keto reductase [Streptomyces ambofaciens]
>AALT_g8588	422	568	2097	1826	453.512	598.655	1897.3	1619.04	4.61e-16	1.99013	up	--	--	--	--	--	--	Tubulin binding cofactor A	--	--
>AALT_g901	17	15	60	67	0.994412	0.938055	3.63479	3.89695	7.74e-05	1.98832	up	#N/A	#N/A	#N/A	#N/A	#N/A	#N/A	#N/A	#N/A	#N/A
>AALT_g7052	42	42	157	175	10.4667	10.7003	40.5109	44.1566	5.44e-08	1.98354	up	--	--	--	--	--	--	NmrA-like family;; NADH(P)-binding	--	NmrA-like family domain-containing protein 1 [bacterium UASB270]
>AALT_g11547	7	10	33	34	1.74822	2.44992	6.10003	6.24696	0.00260862	1.98281	up	[E]	Amino acid transport and metabolism	--	K01476|2e-146|pno:SNOG_10117|hypothetical protein	--	--	Arginase family	--	Arginase/agmatinase/formiminoglutamase [Roseivivax atlanticus]
>AALT_g6450	74	57	266	251	7.61669	6.11176	25.9708	24.5408	9.76e-10	1.97901	up	--	--	--	--	--	--	Protein of unknown function (DUF3433)	--	--
>AALT_g296	55	29	150	182	14.403	8.24803	40.0205	47.3489	5.42e-08	1.97768	up	#N/A	#N/A	#N/A	#N/A	#N/A	#N/A	#N/A	#N/A	#N/A
>AALT_g1015	5	24	64	49	1.32887	5.92061	15.6109	11.4667	0.00101566	1.97556	up	[Q]	Secondary metabolites biosynthesis, transport and catabolism	--	K01555|0.0|pno:SNOG_00935|hypothetical protein	[G]	Carbohydrate transport and metabolism	Fumarylacetoacetate (FAA) hydrolase family;; Fumarylacetoacetase N-terminal	Fumarylacetoacetase GN=fahA OS=Emericella nidulans (strain FGSC A4 / ATCC 38163 / CBS 112.46 / NRRL PE=1 SV=3	fumarylacetoacetase [Muricauda sp. MAR_2010_75]
>AALT_g10408	26	35	110	129	4.67696	6.38275	20.2706	22.9354	9.72e-07	1.97373	up	[HC]	--	Molecular Function: oxidoreductase activity (GO:0016491);; Biological Process: aromatic compound catabolic process (GO:0019439);;	--	--	--	FAD binding domain;; FAD dependent oxidoreductase	--	hypothetical protein [Amycolatopsis sp. ATCC 39116]
>AALT_g6552	97	98	387	378	12.4726	11.9023	37.7129	35.6825	2.6e-11	1.97294	up	#N/A	#N/A	#N/A	#N/A	#N/A	#N/A	#N/A	#N/A	#N/A
>AALT_g1861	5	19	42	51	0.803254	2.82307	6.46986	7.68241	0.000598742	1.96607	up	[GEPR]	--	--	--	[R]	General function prediction only	Major Facilitator Superfamily;; Sugar (and other) transporter	Uncharacterized MFS-type transporter PB1E7.08c GN=SPAPB1E7.08c OS=Schizosaccharomyces pombe (strain 972 / ATCC 24843) PE=1 SV=1	potential transporter [Candida albicans SC5314]
>AALT_g4096	64	50	240	204	11.4167	9.08362	59.8739	50.1839	5.59e-09	1.9601	up	[R]	General function prediction only	--	--	[R]	General function prediction only	Zinc finger, C2H2 type;; C2H2-type zinc finger;; Zinc-finger double domain	Transcriptional regulator prz1 GN=prz1 OS=Schizosaccharomyces pombe (strain 972 / ATCC 24843) PE=1 SV=1	hypothetical protein [Pseudomonas fluorescens]
>AALT_g4570	95	80	350	331	6.44729	5.67937	21.589	19.8896	9.96e-11	1.95954	up	[R]	General function prediction only	--	--	[M]	Cell wall/membrane/envelope biogenesis	Ankyrin repeats (3 copies);; Ankyrin repeat;; Ankyrin repeats (many copies);; Ankyrin repeats (many copies);; Ankyrin repeat;; CorA-like Mg2+ transporter protein	Palmitoyltransferase AKR1 GN=AKR1 OS=Debaryomyces hansenii (strain ATCC 36239 / CBS 767 / JCM 1990 / NBRC PE=3 SV=2	hypothetical protein [Candidatus Amoebophilus asiaticus]
>AALT_g1111	72	94	369	275	50.8874	70.5983	304.246	227.362	5.94e-07	1.95931	up	--	--	--	--	--	--	Membrane-associating domain	--	--
>AALT_g8585	24	15	68	84	5.11924	3.4496	14.6508	17.4793	2.86e-05	1.95896	up	#N/A	#N/A	#N/A	#N/A	#N/A	#N/A	#N/A	#N/A	#N/A
>AALT_g4652	43	35	163	140	3.37525	2.79989	11.9955	9.99536	1.65e-07	1.95672	up	[HC]	--	--	--	[HC]	--	FAD binding domain;; CorA-like Mg2+ transporter protein;; Phenol hydroxylase, C-terminal dimerisation domain	Phenol 2-monooxygenase OS=Trichosporon cutaneum (Yeast) PE=1 SV=3	phenol 2-monooxygenase [Pseudonocardia sp. HH130629-09]
>AALT_g6193	95	94	334	399	6.18071	6.27973	19.9631	23.5018	5.49e-11	1.95613	up	--	--	--	--	--	--	Glutathione-dependent formaldehyde-activating enzyme;; Protein kinase domain	--	MULTISPECIES: calcineurin-like phosphoesterase [Leptospirillum]
>AALT_g10300	7	7	32	22	1.36605	1.2913	5.74081	3.95238	0.00706629	1.94848	up	--	--	--	--	--	--	Heterokaryon incompatibility protein (HET)	--	--
>AALT_g5182	34	12	85	93	2.5696	0.977538	6.8995	7.3228	1.04e-05	1.94398	up	--	--	--	--	--	--	Peptidase family S41	--	--
>AALT_g11242	118	115	553	341	5.70887	5.68165	24.2761	14.7425	0.00296374	1.94067	up	--	--	--	--	[R]	General function prediction only	Fic/DOC family	--	phosphatidylcholine-hydrolyzing phospholipase [Pseudomonas fluorescens]
>AALT_g10351	11	12	47	41	0.851465	0.937862	3.54105	3.03468	0.000872065	1.93758	up	#N/A	#N/A	#N/A	#N/A	#N/A	#N/A	#N/A	#N/A	#N/A
>AALT_g3409	47	36	175	142	7.59956	6.23701	26.8995	21.5481	1.56e-07	1.9317	up	--	--	--	--	--	--	Heterokaryon incompatibility protein (HET)	--	--
>AALT_g1925	147	108	513	461	17.1317	12.8348	45.9246	40.4232	6.09e-12	1.93141	up	#N/A	#N/A	#N/A	#N/A	#N/A	#N/A	#N/A	#N/A	#N/A
>AALT_g5665	32	35	130	125	8.60231	9.54274	29.717	28.2565	9.48e-07	1.92997	up	--	--	--	--	[QR]	--	non-haem dioxygenase in morphine synthesis N-terminal;; 2OG-Fe(II) oxygenase superfamily	UPF0676 protein C1494.01 GN=SPCC1494.01 OS=Schizosaccharomyces pombe (strain 972 / ATCC 24843) PE=3 SV=2	2OG-Fe(II) oxygenase [Curvibacter gracilis]
>AALT_g8822	15	15	51	63	1.74736	1.87212	6.10602	7.3117	0.000232016	1.92679	up	--	--	--	--	--	--	Fungal Zn(2)-Cys(6) binuclear cluster domain	--	--
>AALT_g5490	118	91	354	439	69.7989	55.6631	210.362	260.283	5.04e-11	1.92217	up	#N/A	#N/A	#N/A	#N/A	#N/A	#N/A	#N/A	#N/A	#N/A
>AALT_g8579	108	77	352	350	184.498	128.518	591.817	575.387	1.53e-10	1.92163	up	#N/A	#N/A	#N/A	#N/A	#N/A	#N/A	#N/A	#N/A	#N/A
>AALT_g6381	9	17	58	40	1.54971	2.99627	10.4563	7.17408	0.000627412	1.92105	up	[FH]	--	--	--	[FH]	--	Permease for cytosine/purines, uracil, thiamine, allantoin	Uncharacterized permease C1683.05 GN=SPBC1683.05 OS=Schizosaccharomyces pombe (strain 972 / ATCC 24843) PE=3 SV=1	nitrate reductase [Edaphobacter aggregans]
>AALT_g8964	554	628	2282	2187	206.242	224.612	791.016	719.033	4.88e-15	1.92077	up	--	--	--	K05609|8e-155|pno:SNOG_14045|hypothetical protein	[O]	Posttranslational modification, protein turnover, chaperones	Ubiquitin carboxyl-terminal hydrolase, family 1	Probable ubiquitin carboxyl-terminal hydrolase 1 GN=uch1 OS=Schizosaccharomyces pombe (strain 972 / ATCC 24843) PE=3 SV=1	--
>AALT_g2956	72	64	264	251	7.26195	6.54238	24.2293	22.4939	2.85e-09	1.92072	up	[G]	Carbohydrate transport and metabolism	--	--	--	--	Cellulase (glycosyl hydrolase family 5)	Glucan 1,3-beta-glucosidase 3 GN=exg3 OS=Schizosaccharomyces pombe (strain 972 / ATCC 24843) PE=3 SV=1	Uncharacterised protein [Chlamydia trachomatis]
>AALT_g1594	57	98	340	244	4.40999	8.01966	26.0576	18.4185	4.81e-05	1.91965	up	[R]	General function prediction only	--	--	[R]	General function prediction only	WD domain, G-beta repeat	Uncharacterized WD repeat-containing protein C1306.02 OS=Schizosaccharomyces pombe (strain 972 / ATCC 24843) PE=3 SV=1	--
>AALT_g5796	3168	1874	8864	10260	655.855	387.375	2657.19	3074.82	1.53e-10	1.91928	up	#N/A	#N/A	#N/A	#N/A	#N/A	#N/A	#N/A	#N/A	#N/A
>AALT_g857	36	40	121	166	9.41103	10.1037	28.2145	36.2115	3.97e-06	1.91874	up	--	--	--	--	--	--	--	--	matrix metalloproteinase-11 [Zobellia uliginosa]
>AALT_g10560	24	14	78	66	4.07804	2.44474	12.3077	10.2002	5.7e-05	1.91792	up	[Q]	Secondary metabolites biosynthesis, transport and catabolism	--	--	[QI]	--	Cytochrome P450	Probable sterigmatocystin biosynthesis P450 monooxygenase stcS GN=stcS OS=Emericella nidulans (strain FGSC A4 / ATCC 38163 / CBS 112.46 / NRRL PE=1 SV=2	cytochrome P450 [Actinoalloteichus cyanogriseus]
>AALT_g1387	21	12	58	67	1.88207	1.14984	5.34066	6.09283	0.000137757	1.91705	up	--	--	--	--	--	--	F-box-like;; F-box domain	--	--
>AALT_g6057	40	28	125	132	3.19137	2.29963	10.0941	10.6293	1e-06	1.91566	up	--	--	--	--	--	--	Fungal Zn(2)-Cys(6) binuclear cluster domain;; Fungal specific transcription factor domain	--	--
>AALT_g5741	32	35	129	123	4.75827	5.19072	19.2425	18.172	1.25e-06	1.9129	up	--	--	--	K09252|0.0|pno:SNOG_11318|hypothetical protein	--	--	Tannase and feruloyl esterase	Probable feruloyl esterase B-2 (Precursor) GN=faeB-2 OS=Neosartorya fumigata (strain ATCC MYA-4609 / Af293 / CBS 101355 / FGSC PE=3 SV=1	hypothetical protein [Acidobacteria bacterium KBS 146]
>AALT_g4212	21	7	47	59	2.16355	0.759115	4.71996	5.92725	0.000357365	1.91193	up	[P]	Inorganic ion transport and metabolism	--	--	[P]	Inorganic ion transport and metabolism	Ion channel	Outward-rectifier potassium channel TOK1 GN=TOK1 OS=Saccharomyces cerevisiae (strain ATCC 204508 / S288c) PE=1 SV=1	--
>AALT_g2393	22	22	80	85	5.5661	5.79202	20.8293	21.1935	2.64e-05	1.90772	up	--	--	--	--	[R]	General function prediction only	C2H2-type zinc finger	--	--
>AALT_g11966	34	43	147	141	2.37727	3.14804	9.58285	9.08638	5.01e-07	1.90621	up	[HC]	--	--	K00480|2e-145|pno:SNOG_15763|mannitol 1-phosphate dehydrogenase	[CR]	--	FAD binding domain;; Squalene epoxidase	--	salicylate 1-monooxygenase [Pseudomonas sp. Leaf127]
>AALT_g1421	43	56	190	179	25.5354	35.2081	123.541	116.32	7.19e-08	1.90147	up	--	--	--	--	--	--	Acetyltransferase (GNAT) family	--	hypothetical protein [Aureimonas sp. Leaf454]
>AALT_g1880	22	7	50	59	3.99743	1.27241	8.68016	10.155	0.000326597	1.90126	up	--	--	--	--	--	--	Heterokaryon incompatibility protein (HET)	--	--
>AALT_g1564	32	33	128	114	3.81976	4.10531	14.2576	12.6652	1.99e-06	1.89767	up	--	--	--	--	[PQ]	--	Ferric reductase like transmembrane component;; Ferric reductase NAD binding domain;; FAD-binding domain	Ferric/cupric reductase transmembrane component 2 (Precursor) GN=FRE2 OS=Saccharomyces cerevisiae (strain ATCC 204508 / S288c) PE=1 SV=1	--
>AALT_g3735	34	19	110	88	6.69314	3.85702	20.6641	16.5618	7.92e-06	1.897	up	--	--	--	K00505|7e-178|pno:SNOG_13474|hypothetical protein	--	--	Common central domain of tyrosinase	--	hypothetical protein [Nitrosomonas europaea]
>AALT_g10214	28	14	91	66	2.96488	1.49856	10.4322	7.35047	0.000152736	1.89694	up	#N/A	#N/A	#N/A	#N/A	#N/A	#N/A	#N/A	#N/A	#N/A
>AALT_g543	9	21	58	53	0.456673	1.04762	2.85033	2.63145	0.000343192	1.89598	up	--	--	--	--	--	--	Tetratricopeptide repeat;; NACHT domain;; AAA ATPase domain	--	--
>AALT_g1681	9	8	28	35	3.20738	3.0514	8.95837	10.8376	0.00487061	1.8895	up	#N/A	#N/A	#N/A	#N/A	#N/A	#N/A	#N/A	#N/A	#N/A
>AALT_g6687	9	5	27	25	1.97424	1.12105	5.66758	5.04333	0.00981363	1.88856	up	--	--	--	--	--	--	GDSL-like Lipase/Acylhydrolase family;; GDSL-like Lipase/Acylhydrolase	--	MULTISPECIES: lipase [Streptomyces]
>AALT_g1770	59	31	194	140	5.39154	2.9985	17.1666	12.0671	0.000116408	1.88691	up	--	--	--	K03352|0.0|pno:SNOG_00380|hypothetical protein	[DO]	--	Anaphase-promoting complex subunit 5;; Tetratricopeptide repeat	Anaphase-promoting complex subunit 5 GN=apc5 OS=Schizosaccharomyces pombe (strain 972 / ATCC 24843) PE=1 SV=3	--
>AALT_g6181	162	98	458	506	21.0404	12.7437	57.4935	61.8305	1.77e-11	1.8867	up	#N/A	#N/A	#N/A	#N/A	#N/A	#N/A	#N/A	#N/A	#N/A
>AALT_g5346	51	63	218	202	16.6312	21.3747	70.5063	62.8874	3.16e-08	1.88422	up	[S]	Function unknown	--	--	--	--	Bacterial protein of unknown function (DUF924)	--	hypothetical protein [Marinobacter excellens]
>AALT_g594	36	31	99	148	3.84323	3.32306	9.07328	13.2352	0.000482209	1.88161	up	#N/A	#N/A	#N/A	#N/A	#N/A	#N/A	#N/A	#N/A	#N/A
>AALT_g5079	116	73	352	346	25.6023	16.3636	82.3239	80.8463	3.49e-10	1.8814	up	#N/A	#N/A	#N/A	#N/A	#N/A	#N/A	#N/A	#N/A	#N/A
>AALT_g9962	61	77	245	261	44.2905	56.3892	176.85	186.921	7.21e-09	1.8775	up	[S]	Function unknown	--	K09966|7e-69|pno:SNOG_14212|hypothetical protein	--	--	Uncharacterized protein conserved in bacteria (DUF2237)	--	hypothetical protein VN12_08670 [Pirellula sp. SH-Sr6A]
>AALT_g7605	11	21	60	57	4.73285	8.75951	21.3827	19.7164	0.000289128	1.87715	up	[DR]	--	--	--	[DR]	--	Mnd1 family	Meiotic coiled-coil protein 7 GN=mcp7 OS=Schizosaccharomyces pombe (strain 972 / ATCC 24843) PE=1 SV=1	--
>AALT_g9602	93	98	353	347	19.1906	20.8341	70.8125	68.0765	4.23e-10	1.87513	up	[R]	General function prediction only	--	--	[GQ]	--	Oxidoreductase family, NAD-binding Rossmann fold	Galactose/lactose metabolism regulatory protein GAL80 GN=GAL80 OS=Saccharomyces cerevisiae (strain ATCC 204508 / S288c) PE=1 SV=2	oxidoreductase [Cystobacter fuscus]
>AALT_g2945	78	93	309	317	26.2354	32.1166	105.759	106.422	1.19e-09	1.87467	up	--	--	--	--	--	--	NUDIX domain	--	--
>AALT_g10119	26	17	88	70	2.56961	1.78186	7.55858	5.88525	4.51e-05	1.87447	up	--	--	--	--	--	--	Tetratricopeptide repeat;; Anaphase-promoting complex, cyclosome, subunit 3;; TPR repeat;; Tetratricopeptide repeat	--	--
>AALT_g8049	32	17	88	92	5.67812	3.18413	19.1716	20.1892	1.92e-05	1.8722	up	--	--	--	--	--	--	DOMON domain	--	--
>AALT_g5903	11	12	34	50	35.5994	37.5792	110.055	151.121	0.00155516	1.87033	up	#N/A	#N/A	#N/A	#N/A	#N/A	#N/A	#N/A	#N/A	#N/A
>AALT_g9092	68	84	310	244	4.66714	5.90094	20.3055	15.7661	3.88e-09	1.86872	up	--	--	--	--	--	--	Glycosyl hydrolase catalytic core;; Protein kinase domain;; Protein tyrosine kinase	Alkali-sensitive linkage protein 1 (Precursor) GN=asl1 OS=Schizosaccharomyces pombe (strain 972 / ATCC 24843) PE=1 SV=1	hypothetical protein [Niastella koreensis]
>AALT_g8767	24	22	67	101	7.63087	7.35675	21.5806	32.3092	0.000720863	1.86868	up	[G]	Carbohydrate transport and metabolism	--	K09885|3e-77|pno:SNOG_00518|hypothetical protein	[G]	Carbohydrate transport and metabolism	Major intrinsic protein	Aquaporin-1 GN=AQY1 OS=Saccharomyces cerevisiae (Baker&apos;s yeast) PE=2 SV=1	aquaporin [Lactococcus lactis]
>AALT_g3639	150	117	468	506	29.3153	23.118	94.0746	100.293	2.76e-11	1.86558	up	--	--	--	--	--	--	Domain of unknown function (DUF1996)	--	hypothetical protein [Micromonospora parva]
>AALT_g6318	15	8	41	43	7.66461	4.65273	20.6635	21.2232	0.00155274	1.86385	up	#N/A	#N/A	#N/A	#N/A	#N/A	#N/A	#N/A	#N/A	#N/A
>AALT_g5143	43	45	167	152	6.25825	6.81716	25.5226	22.6565	4e-07	1.85928	up	#N/A	#N/A	#N/A	#N/A	#N/A	#N/A	#N/A	#N/A	#N/A
>AALT_g9179	9	12	34	42	0.920796	1.15341	2.7938	3.40422	0.00261605	1.85911	up	#N/A	#N/A	#N/A	#N/A	#N/A	#N/A	#N/A	#N/A	#N/A
>AALT_g10336	11	8	41	28	2.2152	1.67467	6.97346	4.8048	0.00381222	1.85856	up	--	--	--	--	--	--	T5orf172 domain;; Meiotically up-regulated gene 113	--	--
>AALT_g9519	345	301	1036	1305	1237.04	1040.89	3068.28	3839.64	2.02e-10	1.85702	up	--	--	--	--	--	--	Peptidase inhibitor I78 family	Uncharacterized protein C23D3.17 (Precursor) GN=SPAC23D3.17 OS=Schizosaccharomyces pombe (strain 972 / ATCC 24843) PE=2 SV=2	hypothetical protein [Advenella kashmirensis]
>AALT_g9448	99	75	335	295	16.5075	13.0259	62.173	54.1605	1.5e-09	1.85454	up	#N/A	#N/A	#N/A	#N/A	#N/A	#N/A	#N/A	#N/A	#N/A
>AALT_g4111	154	140	560	502	23.8527	22.3744	88.0429	76.3205	1.84e-11	1.85287	up	[Q]	Secondary metabolites biosynthesis, transport and catabolism	--	--	[Q]	Secondary metabolites biosynthesis, transport and catabolism	Cytochrome P450	Trichodiene oxygenase GN=TRI4 OS=Fusarium sporotrichioides PE=3 SV=1	cytochrome P450 [Fischerella sp. NIES-3754]
>AALT_g7264	19	7	48	46	1.64734	0.638223	4.12596	3.93682	0.000981014	1.8463	up	[P]	Inorganic ion transport and metabolism	Biological Process: single-organism transport (GO:0044765);;	--	[P]	Inorganic ion transport and metabolism	Voltage gated chloride channel;; CBS domain	Putative anion/proton exchange transporter C19C7.11 GN=SPBC19C7.11 OS=Schizosaccharomyces pombe (strain 972 / ATCC 24843) PE=3 SV=2	hypothetical protein [Geminocystis herdmanii]
>AALT_g5706	1001	845	3411	3230	51.8848	44.9742	174.9	161.614	1.9e-13	1.84626	up	[R]	General function prediction only	--	K07151|0.0|pno:SNOG_15214|hypothetical protein	[O]	Posttranslational modification, protein turnover, chaperones	Oligosaccharyl transferase STT3 subunit	Dolichyl-diphosphooligosaccharide--protein glycosyltransferase subunit stt3 GN=stt3 OS=Schizosaccharomyces pombe (strain 972 / ATCC 24843) PE=3 SV=1	hypothetical protein AM324_02325 [Candidatus Thorarchaeota archaeon SMTZ1-83]
>AALT_g7853	9	28	57	75	1.90719	5.87199	10.6076	13.5745	0.000571533	1.84547	up	--	--	--	--	--	--	Heterokaryon incompatibility protein (HET)	Heterokaryon incompatibility protein 6, OR allele GN=het-6 OS=Neurospora crassa (strain ATCC 24698 / 74-OR23-1A / CBS 708.71 / DSM PE=4 SV=1	--
>AALT_g10314	147	238	649	729	31.0059	48.9254	115.221	128.307	3.32e-12	1.84494	up	--	--	--	--	--	--	Acetyltransferase (GNAT) family;; Acetyltransferase (GNAT) domain;; Acetyltransferase (GNAT) domain	--	acetyltransferase [Streptomyces sp. C]
>AALT_g7138	76	78	274	278	21.748	22.794	69.1074	70.1626	6.03e-09	1.84283	up	--	--	--	--	--	--	Glycosyl hydrolase catalytic core	Alkali-sensitive linkage protein 1 (Precursor) GN=asl1 OS=Schizosaccharomyces pombe (strain 972 / ATCC 24843) PE=1 SV=1	RNA polymerase [Micromonospora chokoriensis]
>AALT_g9037	200	121	578	575	26.2926	16.4306	79.4785	77.5945	1.15e-11	1.84095	up	--	--	--	--	--	--	Pyoverdine/dityrosine biosynthesis protein	Spore wall maturation protein DIT1 GN=DIT1 OS=Saccharomyces cerevisiae (strain ATCC 204508 / S288c) PE=1 SV=2	hypothetical protein [Calothrix sp. PCC 7103]
>AALT_g3200	63	68	259	209	1.74566	1.92884	6.69049	5.3006	2.57e-08	1.83857	up	--	--	--	--	--	--	B-block binding subunit of TFIIIC	--	--
>AALT_g4108	420	284	1107	1411	157.397	111.409	458.549	562.286	4.56e-08	1.83577	up	[IQR]	--	--	--	[Q]	Secondary metabolites biosynthesis, transport and catabolism	short chain dehydrogenase;; KR domain	--	alanine-phosphoribitol ligase [Mycobacterium brisbanense]
>AALT_g1420	59	38	185	161	7.82898	5.47974	22.0571	19.2352	2.9e-07	1.83151	up	--	--	--	--	[Q]	Secondary metabolites biosynthesis, transport and catabolism	Flavin containing amine oxidoreductase;; NAD(P)-binding Rossmann-like domain;; FAD dependent oxidoreductase;; Pyridine nucleotide-disulphide oxidoreductase;; FAD binding domain;; Thi4 family;; FAD binding domain	Polyamine oxidase FMS1 GN=FMS1 OS=Saccharomyces cerevisiae (strain ATCC 204508 / S288c) PE=1 SV=1	amine oxidase [Mycobacterium iranicum]
>AALT_g8292	636	821	2012	3158	78.4081	103.655	227.816	354.137	0.00221883	1.8303	up	[R]	General function prediction only	--	--	[R]	General function prediction only	Elongation factor Tu GTP binding domain;; Elongation factor Tu C-terminal domain;; Elongation factor Tu domain 2	Elongation factor Tu, mitochondrial (Precursor) GN=TUF1 OS=Meyerozyma guilliermondii (strain ATCC 6260 / CBS 566 / DSM 6381 / JCM PE=3 SV=1	--
>AALT_g3546	19	21	89	53	4.05645	4.6762	22.5907	13.0342	0.00999456	1.82974	up	--	--	--	--	[E]	Amino acid transport and metabolism	Transmembrane amino acid transporter protein	N amino acid transport system protein GN=mtr OS=Neurospora crassa (strain ATCC 24698 / 74-OR23-1A / CBS 708.71 / DSM PE=3 SV=2	--
>AALT_g5414	30	38	116	125	4.79411	6.27724	18.5379	19.6761	4.48e-06	1.82848	up	[FR]	--	--	--	[F]	Nucleotide transport and metabolism	Amidohydrolase family;; Amidohydrolase;; Amidohydrolase;; Amidohydrolase family	--	hypothetical protein [Burkholderia ambifaria]
>AALT_g9106	108	140	489	386	191.947	241.174	899.434	695.387	3.73e-09	1.8223	up	#N/A	#N/A	#N/A	#N/A	#N/A	#N/A	#N/A	#N/A	#N/A
>AALT_g5485	40	47	116	191	3.90249	4.83281	10.9667	17.7709	0.00657088	1.8214	up	[R]	General function prediction only	--	--	[M]	Cell wall/membrane/envelope biogenesis	Ankyrin repeats (3 copies);; Ankyrin repeat;; Ankyrin repeats (many copies);; Ankyrin repeats (many copies);; Ankyrin repeat;; NACHT domain;; AAA ATPase domain	Palmitoyltransferase AKR1 GN=akr-1 OS=Neurospora crassa (strain ATCC 24698 / 74-OR23-1A / CBS 708.71 / DSM PE=3 SV=2	Chain A, Crystal Structure Of Engineered Protein. Northeast Structural Genomics Consortium Target Or267.
>AALT_g3742	95	71	308	278	7.14095	5.47812	24.2194	21.5204	5.41e-09	1.81786	up	#N/A	#N/A	#N/A	#N/A	#N/A	#N/A	#N/A	#N/A	#N/A
>AALT_g10242	11	8	37	30	4.38995	3.57307	15.2165	12.163	0.00513309	1.81608	up	#N/A	#N/A	#N/A	#N/A	#N/A	#N/A	#N/A	#N/A	#N/A
>AALT_g7426	26	5	60	50	3.63048	0.729533	8.01379	6.64212	0.00204413	1.8153	up	[GEPR]	--	--	--	[P]	Inorganic ion transport and metabolism	Sugar (and other) transporter;; Major Facilitator Superfamily	Inorganic phosphate transporter PHO84 GN=PHO84 OS=Saccharomyces cerevisiae (strain ATCC 204508 / S288c) PE=1 SV=2	MFS transporter [Metallosphaera cuprina]
>AALT_g5054	636	665	1964	2607	86.9249	92.49	268.841	351.319	2.89e-07	1.81409	up	[Q]	Secondary metabolites biosynthesis, transport and catabolism	--	K10531|0.0|pno:SNOG_02137|hypothetical protein	[Q]	Secondary metabolites biosynthesis, transport and catabolism	L-lysine 6-monooxygenase (NADPH-requiring);; FAD-NAD(P)-binding;; Pyridine nucleotide-disulphide oxidoreductase	L-ornithine 5-monooxygenase GN=sib2 OS=Schizosaccharomyces pombe (strain 972 / ATCC 24843) PE=3 SV=1	lysine/ornithine N-monooxygenase-like protein [Marinobacter nanhaiticus]
>AALT_g7676	13	21	60	59	2.92568	4.71773	13.8658	13.2906	0.000397797	1.81267	up	[IQR]	--	--	--	[R]	General function prediction only	short chain dehydrogenase;; Enoyl-(Acyl carrier protein) reductase;; KR domain	Sorbose reductase SOU1 GN=SOU1 OS=Candida albicans (strain SC5314 / ATCC MYA-2876) PE=1 SV=1	--
>AALT_g5755	95	108	334	378	17.2472	19.9735	60.2767	64.9626	1.28e-09	1.81243	up	#N/A	#N/A	#N/A	#N/A	#N/A	#N/A	#N/A	#N/A	#N/A
>AALT_g11504	22	17	61	76	1.85873	1.49565	6.1439	7.59204	0.000178539	1.811	up	#N/A	#N/A	#N/A	#N/A	#N/A	#N/A	#N/A	#N/A	#N/A
>AALT_g8727	19	10	51	51	4.36396	2.46267	11.542	11.201	0.000827074	1.80943	up	[CHR]	--	--	--	[C]	Energy production and conversion	D-isomer specific 2-hydroxyacid dehydrogenase, NAD binding domain;; D-isomer specific 2-hydroxyacid dehydrogenase, catalytic domain;; NAD binding domain of 6-phosphogluconate dehydrogenase	Putative 2-hydroxyacid dehydrogenase C1773.17c OS=Schizosaccharomyces pombe (strain 972 / ATCC 24843) PE=3 SV=3	D-glycerate dehydrogenase [Kosmotoga pacifica]
>AALT_g3426	21	17	76	57	0.870179	0.746192	2.86192	2.12527	0.000219102	1.80629	up	[G]	Carbohydrate transport and metabolism	Molecular Function: catalytic activity (GO:0003824);;	K01183|0.0|ssl:SS1G_05454|hypothetical protein	[G]	Carbohydrate transport and metabolism	Glycosyl hydrolases family 18	Killer toxin subunit beta (Precursor) OS=Kluyveromyces lactis (strain ATCC 8585 / CBS 2359 / DSM 70799 / NBRC PE=1 SV=1	hypothetical protein [Thermoactinomyces daqus]
>AALT_g1042	11	7	35	28	1.70689	1.02	4.48871	3.51495	0.00675737	1.80406	up	#N/A	#N/A	#N/A	#N/A	#N/A	#N/A	#N/A	#N/A	#N/A
>AALT_g14	42	24	125	106	6.28464	3.75908	18.7846	15.6704	7.18e-06	1.8031	up	#N/A	#N/A	#N/A	#N/A	#N/A	#N/A	#N/A	#N/A	#N/A
>AALT_g7014	38	29	119	115	4.4576	3.52471	12.8232	11.9629	6.83e-06	1.80259	up	[KL]	--	--	--	[KL]	--	SNF2 family N-terminal domain;; DEAD/DEAH box helicase	DNA repair protein RAD5 GN=RAD5 OS=Gibberella zeae (strain PH-1 / ATCC MYA-4620 / FGSC 9075 / NRRL 31084) PE=3 SV=1	helicase [Nocardia soli]
>AALT_g11354	66	80	249	259	33.9527	41.1167	116.082	119.158	2.45e-08	1.80151	up	--	--	--	--	--	--	Domain of unknown function (DUF1772)	--	--
>AALT_g4054	9	12	33	40	2.84106	3.85391	10.7884	12.9805	0.00402443	1.80101	up	--	--	--	--	--	--	SMP-30/Gluconolaconase/LRE-like region	--	hypothetical protein [Synechococcus sp. PCC 7502]
>AALT_g2330	22	8	55	50	6.84192	2.7725	14.6934	12.8473	0.000748703	1.79943	up	--	--	--	--	--	--	Heterokaryon incompatibility protein (HET)	Vegetative incompatibility protein HET-E-1 GN=HET-E1 OS=Podospora anserina (Pleurage anserina) PE=4 SV=1	--
>AALT_g10275	36	56	154	165	6.69215	11.0124	31.7055	33.2062	9.17e-07	1.7988	up	#N/A	#N/A	#N/A	#N/A	#N/A	#N/A	#N/A	#N/A	#N/A
>AALT_g12036	13	15	54	43	2.57006	3.09034	9.84866	7.70245	0.00119425	1.79482	up	--	--	--	--	[S]	Function unknown	Putative serine esterase (DUF676)	--	hypothetical protein [Acidocella facilis]
>AALT_g5267	26	35	111	100	2.59943	3.44488	10.5028	9.31895	1.56e-05	1.79403	up	--	--	--	--	--	--	Protein of unknown function (DUF3292)	--	--
>AALT_g11029	2178	1667	5026	8320	2423.65	1804.47	6103.23	9638.31	0.00776328	1.79356	up	#N/A	#N/A	#N/A	#N/A	#N/A	#N/A	#N/A	#N/A	#N/A
>AALT_g9488	399	559	1520	1790	116.362	164.85	445.698	515.771	2.68e-13	1.7927	up	[R]	General function prediction only	--	--	[Q]	Secondary metabolites biosynthesis, transport and catabolism	short chain dehydrogenase;; KR domain;; Polysaccharide biosynthesis protein	Uncharacterized oxidoreductase C521.03 GN=SPAC521.03 OS=Schizosaccharomyces pombe (strain 972 / ATCC 24843) PE=1 SV=1	short-chain dehydrogenase/reductase SDR [Marinobacter sp. T13-3]
>AALT_g6709	47	54	163	185	7.43252	8.72668	23.1547	25.8891	5.49e-07	1.78686	up	[H]	Coenzyme transport and metabolism	--	--	[IR]	--	Methyltransferase domain;; ubiE/COQ5 methyltransferase family;; Glutathione-dependent formaldehyde-activating enzyme;; Methyltransferase domain;; Methyltransferase domain;; Methyltransferase domain;; Methyltransferase domain;; Methyltransferase domain;; Methyltransferase domain;; Protein-L-isoaspartate(D-aspartate) O-methyltransferase (PCMT);; Methyltransferase small domain	--	methylase [Oscillatoria acuminata]
>AALT_g8600	13	7	32	37	6.7733	3.58729	17.3746	19.9834	0.00524695	1.78174	up	#N/A	#N/A	#N/A	#N/A	#N/A	#N/A	#N/A	#N/A	#N/A
>AALT_g4132	72	57	231	212	5.04666	3.93548	13.6345	12.2733	9.51e-08	1.77861	up	[R]	General function prediction only	--	--	[Z]	Cytoskeleton	Tetratricopeptide repeat;; Tetratricopeptide repeat;; Tetratricopeptide repeat;; Tetratricopeptide repeat;; TPR repeat;; Tetratricopeptide repeat;; Tetratricopeptide repeat;; Tetratricopeptide repeat;; Tetratricopeptide repeat;; Anaphase-promoting complex, cyclosome, subunit 3;; Tetratricopeptide repeat;; Tetratricopeptide repeat;; NB-ARC domain;; Rabaptin-like protein;; Tetratricopeptide repeat	Clustered mitochondria protein homolog GN=clu-1 OS=Neurospora crassa (strain ATCC 24698 / 74-OR23-1A / CBS 708.71 / DSM PE=3 SV=3	hypothetical protein [Chloroherpeton thalassium]
>AALT_g5137	30	36	103	123	4.8252	6.02794	15.2235	17.8072	1.16e-05	1.77831	up	[Q]	Secondary metabolites biosynthesis, transport and catabolism	--	--	[Q]	Secondary metabolites biosynthesis, transport and catabolism	Cytochrome P450	Pisatin demethylase GN=PDAT9 OS=Fusarium solani subsp. pisi (Nectria haematococca) PE=3 SV=1	cytochrome [Nocardia concava]
>AALT_g7383	9	10	39	26	0.854758	0.962557	3.01416	2.03477	0.00689551	1.77639	up	--	--	--	K11976|0.0|pno:SNOG_06902|hypothetical protein	[O]	Posttranslational modification, protein turnover, chaperones	--	Uncharacterized RING finger protein C328.02 GN=SPAC328.02 OS=Schizosaccharomyces pombe (strain 972 / ATCC 24843) PE=3 SV=1	hypothetical protein SZ59_C0001G0043 [candidate division TM6 bacterium GW2011_GWF2_28_16]
>AALT_g8069	17	24	77	63	3.99636	6.07191	19.6057	15.8021	0.000214983	1.77586	up	[GER]	--	--	--	[R]	General function prediction only	EamA-like transporter family	Uncharacterized membrane protein YMR253C GN=YMR253C OS=Saccharomyces cerevisiae (strain ATCC 204508 / S288c) PE=1 SV=1	--
>AALT_g2070	15	8	44	35	0.823313	0.501076	2.874	2.24297	0.00317324	1.77538	up	--	--	--	--	--	--	Pectinesterase	Probable pectinesterase A (Precursor) GN=pmeA OS=Neosartorya fischeri (strain ATCC 1020 / DSM 3700 / FGSC A1164 / NRRL PE=3 SV=1	hypothetical protein [Hymenobacter aerophilus]
>AALT_g5109	170	114	454	520	32.7096	22.2795	81.7417	91.8696	1.95e-10	1.77512	up	--	--	--	--	--	--	Phytanoyl-CoA dioxygenase (PhyH)	--	hypothetical protein [Paenibacillus sp. FSL R5-192]
>AALT_g5904	189	152	584	584	43.8012	35.7754	122.9	121.304	5.23e-11	1.77499	up	[Q]	Secondary metabolites biosynthesis, transport and catabolism	--	--	--	--	Dioxygenase;; Catechol dioxygenase N terminus	Catechol 1,2-dioxygenase GN=HQD2 OS=Candida albicans (strain SC5314 / ATCC MYA-2876) PE=1 SV=1	hydroxyquinol 1,2-dioxygenase [Variovorax paradoxus]
>AALT_g5581	45	38	128	155	378.023	313.843	1100.64	1309	2.83e-06	1.76882	up	#N/A	#N/A	#N/A	#N/A	#N/A	#N/A	#N/A	#N/A	#N/A
>AALT_g5037	30	19	81	86	6.10681	4.11359	18.3961	19.8507	7.99e-05	1.76559	up	[GEPR]	--	--	--	[G]	Carbohydrate transport and metabolism	Major Facilitator Superfamily	Riboflavin transporter MCH5 GN=MCH5 OS=Saccharomyces cerevisiae (strain ATCC 204508 / S288c) PE=1 SV=2	hypothetical protein TEF_18670 [Rhizobiales bacterium NRL2]
>AALT_g5601	726	589	2251	2217	137.363	114.388	449.569	449.349	6.2e-13	1.76345	up	--	--	--	--	--	--	Glycosyltransferase like family 2;; Glycosyl transferase family 2;; Glycosyl transferase family group 2;; Glycosyl transferase family 21	--	hypothetical protein [bacterium JKG1]
>AALT_g1507	351	293	1161	1022	32.1417	28.3181	109.99	94.5377	1.86e-12	1.76036	up	--	--	--	--	--	--	Est1 DNA/RNA binding domain	Uncharacterized protein YKR096W GN=YKR096W OS=Saccharomyces cerevisiae (strain ATCC 204508 / S288c) PE=1 SV=1	--
>AALT_g9178	55	29	146	139	11.3681	6.20525	27.0494	25.0263	2.92e-06	1.75752	up	[HC]	--	--	--	--	--	FAD binding domain	--	FAD-binding monooxygenase [Sphingobacterium sp. ML3W]
>AALT_g3699	74	47	206	204	11.3561	7.35273	30.4467	29.6909	2.27e-07	1.75725	up	[T]	Signal transduction mechanisms	--	--	[T]	Signal transduction mechanisms	FHA domain	Vacuolar protein sorting-associated protein 64 GN=YD9346.10C OS=Saccharomyces cerevisiae (strain ATCC 204508 / S288c) PE=1 SV=1	--
>AALT_g2599	36	42	137	126	6.49903	8.06129	26.2183	23.9071	5.53e-06	1.75584	up	[GEPR]	--	--	--	[G]	Carbohydrate transport and metabolism	Major Facilitator Superfamily	Pantothenate transporter liz1 GN=liz1 OS=Schizosaccharomyces pombe (strain 972 / ATCC 24843) PE=2 SV=2	MFS transporter [Burkholderia sp. CCGE1001]
>AALT_g1092	89	47	225	234	7.8575	4.33638	21.8204	22.5068	1.06e-07	1.7499	up	#N/A	#N/A	#N/A	#N/A	#N/A	#N/A	#N/A	#N/A	#N/A
>AALT_g11538	17	17	57	57	4.02359	4.01957	12.0529	11.9996	0.000736194	1.74628	up	--	--	--	--	--	--	--	--	hypothetical protein [Streptomyces niveiscabiei]
>AALT_g1756	256	221	782	813	51.5482	45.3902	169.327	174.056	1.56e-11	1.74095	up	#N/A	#N/A	#N/A	#N/A	#N/A	#N/A	#N/A	#N/A	#N/A
>AALT_g7474	179	170	568	598	14.8381	14.658	50.7438	52.2898	1.21e-10	1.74062	up	#N/A	#N/A	#N/A	#N/A	#N/A	#N/A	#N/A	#N/A	#N/A
>AALT_g4081	82	63	283	202	5.44629	4.38278	16.7906	11.7179	9.13e-05	1.74039	up	[R]	General function prediction only	--	--	[R]	General function prediction only	Ankyrin repeats (3 copies);; Ankyrin repeats (many copies);; Ankyrin repeat;; Ankyrin repeats (many copies);; Ankyrin repeat;; NACHT domain;; KAP family P-loop domain	--	hypothetical protein [Cardinium endosymbiont of Bemisia tabaci]
>AALT_g1898	5	14	34	29	0.898271	2.19481	5.47025	4.60707	0.00924091	1.73923	up	--	--	--	--	--	--	Domain of unknown function (DUF3425)	--	--
>AALT_g10382	43	64	144	212	37.0228	57.1896	133.297	193.795	0.000871594	1.73873	up	--	--	--	--	--	--	MAPEG family	--	glutathione metabolism protein [Aquabacterium parvum]
>AALT_g3083	70	91	236	300	12.7363	16.2167	34.852	43.4307	4.6e-08	1.73843	up	#N/A	#N/A	#N/A	#N/A	#N/A	#N/A	#N/A	#N/A	#N/A
>AALT_g11301	61	36	173	151	9.05038	5.73592	27.4697	23.5002	1.6e-06	1.73595	up	[R]	General function prediction only	--	K07055|1e-108|pno:SNOG_08634|hypothetical protein	[R]	General function prediction only	Met-10+ like-protein	tRNA wybutosine-synthesizing protein 2 GN=trm12 OS=Schizosaccharomyces pombe (strain 972 / ATCC 24843) PE=3 SV=1	Uncharacterised protein [Chlamydia trachomatis]
>AALT_g2739	139	184	548	524	19.9509	26.7677	77.8615	71.9851	2.73e-10	1.7342	up	--	--	--	--	--	--	Sucrase/ferredoxin-like	Actin patches distal protein 1 GN=APD1 OS=Saccharomyces cerevisiae (strain ATCC 204508 / S288c) PE=1 SV=1	--
>AALT_g11576	103	68	276	294	34.9306	23.9451	91.8106	92.9599	2.82e-08	1.73393	up	--	--	--	--	--	--	Interferon-induced 6-16 family	--	--
>AALT_g4882	9	10	27	36	1.80841	2.12584	5.56462	7.12372	0.00922477	1.73112	up	[GEPR]	--	--	--	[R]	General function prediction only	Sugar (and other) transporter;; Major Facilitator Superfamily	Maltose permease MAL61 GN=MAL61 OS=Saccharomyces cerevisiae (Baker&apos;s yeast) PE=2 SV=1	MFS transporter [Paenibacillus forsythiae]
>AALT_g11277	170	193	605	598	52.9136	56.8938	196.784	188.017	1.28e-10	1.73065	up	#N/A	#N/A	#N/A	#N/A	#N/A	#N/A	#N/A	#N/A	#N/A
>AALT_g5524	129	187	486	559	151.498	229.655	641.269	693.79	3.68e-10	1.7298	up	[S]	Function unknown	--	--	[S]	Function unknown	Glutathione-dependent formaldehyde-activating enzyme	--	Glutathione-dependent formaldehyde-activating, GFA [Dokdonella koreensis DS-123]
>AALT_g6506	26	15	68	68	8.8231	5.73874	24.7467	24.1142	0.00033707	1.72569	up	#N/A	#N/A	#N/A	#N/A	#N/A	#N/A	#N/A	#N/A	#N/A
>AALT_g8856	162	170	533	562	30.1938	32.104	101.887	104.099	2.86e-10	1.72297	up	--	--	--	--	--	--	PI31 proteasome regulator N-terminal;; PI31 proteasome regulator	Uncharacterized protein C15E1.10 OS=Schizosaccharomyces pombe (strain 972 / ATCC 24843) PE=4 SV=2	--
>AALT_g10155	17	36	93	81	1.18431	2.62145	5.83598	5.00203	0.000100649	1.7227	up	[KL]	--	--	--	[KL]	--	SNF2 family N-terminal domain;; Helicase-associated putative binding domain, C-terminal;; Helicase conserved C-terminal domain;; Type III restriction enzyme, res subunit	DNA repair protein rhp26 GN=rhp26 OS=Schizosaccharomyces pombe (strain 972 / ATCC 24843) PE=4 SV=1	SNF2-like protein [Mahella australiensis]
>AALT_g3581	63	96	212	311	17.1678	26.2741	52.6643	75.5614	0.000871594	1.72247	up	[IQR]	--	--	--	[R]	General function prediction only	short chain dehydrogenase;; Enoyl-(Acyl carrier protein) reductase;; KR domain	Uncharacterized oxidoreductase C922.06 GN=SPAC922.06 OS=Schizosaccharomyces pombe (strain 972 / ATCC 24843) PE=3 SV=1	3-oxoacyl-ACP reductase [Afipia clevelandensis]
>AALT_g1457	17	21	68	57	2.36019	2.98845	8.33543	6.98589	0.000563366	1.72074	up	--	--	--	--	--	--	Heterokaryon incompatibility protein (HET)	Vegetative incompatibility protein HET-E-1 GN=HET-E1 OS=Podospora anserina (Pleurage anserina) PE=4 SV=1	--
>AALT_g840	85	63	222	266	45.5347	32.6742	108.39	125.586	1.15e-07	1.71928	up	#N/A	#N/A	#N/A	#N/A	#N/A	#N/A	#N/A	#N/A	#N/A
>AALT_g11513	7	15	38	34	16.4015	34.8134	94.4586	80.8234	0.0062138	1.71827	up	#N/A	#N/A	#N/A	#N/A	#N/A	#N/A	#N/A	#N/A	#N/A
>AALT_g4650	282	254	975	787	36.175	33.4256	133.278	104.771	9.88e-11	1.71683	up	[V]	Defense mechanisms	--	--	--	--	Beta-lactamase	--	hypothetical protein [Erythrobacter sp. NAP1]
>AALT_g6386	84	105	292	328	4.7131	5.90951	13.3213	14.7607	2.25e-08	1.7168	up	--	--	--	--	[J]	Translation, ribosomal structure and biogenesis	Piwi domain;; PAZ domain;; Domain of unknown function (DUF1785)	Protein argonaute GN=ago1 OS=Schizosaccharomyces pombe (strain 972 / ATCC 24843) PE=1 SV=1	--
>AALT_g4886	697	545	1953	2130	166.926	135.952	481.033	506.751	2.29e-12	1.71548	up	#N/A	#N/A	#N/A	#N/A	#N/A	#N/A	#N/A	#N/A	#N/A
>AALT_g956	26	28	82	95	1.17824	1.26828	3.50902	4.0325	9.31e-05	1.71423	up	[G]	Carbohydrate transport and metabolism	--	--	--	--	Glycosyl hydrolase family 92;; Heterokaryon incompatibility protein (HET)	--	alpha-mannosidase [Prolixibacter bellariivorans]
>AALT_g7563	305	250	899	917	34.0189	28.7214	99.7166	99.4399	1.72e-11	1.70918	up	--	--	--	--	--	--	CorA-like Mg2+ transporter protein	--	--
>AALT_g973	3263	2392	9924	8566	331.047	247.034	1253.39	1069.28	1.34e-08	1.70712	up	--	--	--	K00799|0.0|pno:SNOG_00220|hypothetical protein	--	--	Glyoxal oxidase N-terminus;; Domain of unknown function (DUF1929);; Chitin recognition protein	--	hypothetical protein [Sorangium cellulosum]
>AALT_g9607	15	7	35	37	8.1251	3.72176	17.7295	18.4829	0.00619043	1.70447	up	--	--	--	--	--	--	CHRD domain	--	MULTISPECIES: hypothetical protein [Frigoribacterium]
>AALT_g1396	70	61	214	213	20.2153	18.3105	54.3973	54.0523	3.86e-07	1.70422	up	[R]	General function prediction only	--	K07160|2e-127|pno:SNOG_02187|hypothetical protein	--	--	LamB/YcsF family	Lactam utilization protein lamB GN=lamB OS=Emericella nidulans (strain FGSC A4 / ATCC 38163 / CBS 112.46 / NRRL PE=2 SV=2	LamB/YcsF family protein [Acidisphaera rubrifaciens]
>AALT_g8609	43	21	103	106	1.51047	0.743319	3.18073	3.2294	3.72e-05	1.70171	up	[R]	General function prediction only	--	--	[M]	Cell wall/membrane/envelope biogenesis	Ankyrin repeats (3 copies);; Ankyrin repeat;; Ankyrin repeats (many copies);; Ankyrin repeat;; Ankyrin repeats (many copies)	Palmitoyltransferase akr1 GN=akr1 OS=Schizosaccharomyces pombe (strain 972 / ATCC 24843) PE=3 SV=1	hypothetical protein [Candidatus Amoebophilus asiaticus]
>AALT_g6341	227	221	814	642	24.2094	24.0898	84.1656	64.4831	5.11e-09	1.7011	up	--	--	--	--	--	--	Zinc knuckle	--	--
>AALT_g10894	288	214	758	876	43.5645	32.1843	94.1043	106.727	3.63e-11	1.70067	up	--	--	--	--	--	--	F-box domain	--	--
>AALT_g10201	9	12	37	31	1.75776	2.29707	6.70441	5.61111	0.00815392	1.69874	up	[HC]	--	--	--	[CR]	--	FAD binding domain;; FAD dependent oxidoreductase;; NAD(P)-binding Rossmann-like domain;; Tryptophan halogenase;; FAD binding domain;; FAD-NAD(P)-binding	--	FAD-dependent oxidoreductase [Pseudomonas aeruginosa]
>AALT_g9593	439	373	1411	1225	60.1202	54.2514	223.199	194.847	5.63e-12	1.69815	up	[Q]	Secondary metabolites biosynthesis, transport and catabolism	--	--	[Q]	Secondary metabolites biosynthesis, transport and catabolism	Multicopper oxidase;; Multicopper oxidase;; Multicopper oxidase	Iron transport multicopper oxidase FET3 (Precursor) GN=FET3 OS=Saccharomyces cerevisiae (strain ATCC 204508 / S288c) PE=1 SV=2	copper oxidase [Mycobacterium sp. GA-1379]
>AALT_g1060	359	175	677	1061	115.348	57.6389	218.6	339.524	0.00938486	1.69675	up	[R]	General function prediction only	--	--	--	--	Alpha/beta hydrolase family;; Alpha/beta hydrolase family	--	Alpha/beta hydrolase fold protein [Candidatus Woesebacteria bacterium GW2011_GWB1_39_10]
>AALT_g6888	80	101	277	307	48.0932	62.38	170.1	174.875	5.21e-08	1.693	up	[O]	Posttranslational modification, protein turnover, chaperones	--	K06689|2e-43|uma:UM00982.1|UBC1.COLGL (Ubiquitin-protein ligase) (Ubiquitin carrier protein) (Colletotrichum hard-surface-induced protein 1)	[O]	Posttranslational modification, protein turnover, chaperones	Ubiquitin-conjugating enzyme	Ubiquitin-conjugating enzyme E2-16 kDa GN=UBC1 OS=Magnaporthe oryzae (strain 70-15 / ATCC MYA-4617 / FGSC 8958) PE=3 SV=2	hypothetical protein [Pseudomonas putida]
>AALT_g9958	558	717	2043	2067	108.795	142.024	351.457	355.005	5.28e-12	1.69185	up	--	--	--	--	--	--	2OG-Fe(II) oxygenase superfamily	--	hypothetical protein [Sorangium cellulosum]
>AALT_g8144	78	66	219	246	10.4735	9.17876	27.7702	31.5089	2.59e-07	1.69041	up	[O]	Posttranslational modification, protein turnover, chaperones	--	--	[O]	Posttranslational modification, protein turnover, chaperones	ATPase family associated with various cellular activities (AAA);; BCS1 N terminal	Probable mitochondrial chaperone bcs1 GN=SPAC644.07 OS=Schizosaccharomyces pombe (strain 972 / ATCC 24843) PE=2 SV=1	--
>AALT_g3216	24	21	73	72	5.058	4.47759	14.2429	13.62	0.000330301	1.68765	up	[RTKL]	--	--	--	[T]	Signal transduction mechanisms	Protein kinase domain;; Protein tyrosine kinase	Protein kinase byr2 GN=byr2 OS=Schizosaccharomyces pombe (strain 972 / ATCC 24843) PE=1 SV=1	hypothetical protein L686_22995 [Pseudomonas stutzeri MF28]
>AALT_g4747	399	419	1275	1356	39.6636	43.9071	129.245	135.135	8.24e-12	1.68673	up	[GEPR]	--	--	--	[R]	General function prediction only	short chain dehydrogenase;; Major Facilitator Superfamily;; Enoyl-(Acyl carrier protein) reductase;; Sugar (and other) transporter;; KR domain;; NADH(P)-binding	Uncharacterized MFS-type transporter PB1E7.08c GN=SPAPB1E7.08c OS=Schizosaccharomyces pombe (strain 972 / ATCC 24843) PE=1 SV=1	potential transporter [Candida albicans SC5314]
>AALT_g1395	21	26	78	73	0.977789	1.22774	3.13627	2.86509	0.000279666	1.6867	up	[I]	Lipid transport and metabolism	--	--	[IE]	--	Allophanate hydrolase subunit 2;; Carbamoyl-phosphate synthase L chain, ATP binding domain;; Carbamoyl-phosphate synthase L chain, N-terminal domain;; Allophanate hydrolase subunit 1;; Biotin carboxylase C-terminal domain;; ATP-grasp domain;; Biotin-requiring enzyme;; D-ala D-ala ligase C-terminus;; Biotin-lipoyl like	Putative urea carboxylase GN=lamA OS=Emericella nidulans (strain FGSC A4 / ATCC 38163 / CBS 112.46 / NRRL PE=2 SV=2	urea carboxylase [Acinetobacter sp. CIP 101966]
>AALT_g7624	170	196	540	635	42.75	51.1033	123.569	142.824	4.28e-10	1.6849	up	[IQR]	--	--	--	[R]	General function prediction only	short chain dehydrogenase;; Enoyl-(Acyl carrier protein) reductase	--	--
>AALT_g8925	317	272	979	910	33.0665	29.3958	98.6071	89.7156	3.04e-11	1.68071	up	[G]	Carbohydrate transport and metabolism	--	--	[G]	Carbohydrate transport and metabolism	Glycosyl hydrolases family 2, sugar binding domain;; Glycosyl hydrolases family 2, TIM barrel domain;; Glycosyl hydrolases family 2	--	glycoside hydrolase family 2 [Paenibacillus sp. JDR-2]
>AALT_g8770	139	171	487	503	67.9939	81.848	225.9	230.682	1.63e-09	1.67796	up	--	--	--	--	[O]	Posttranslational modification, protein turnover, chaperones	PITH domain	PITH domain-containing protein P35G2.02 GN=SPBP35G2.02 OS=Schizosaccharomyces pombe (strain 972 / ATCC 24843) PE=3 SV=1	--
>AALT_g2419	126	149	431	447	28.1607	32.9689	102.404	103.427	3.82e-09	1.67721	up	--	--	--	--	--	--	Glycosyl hydrolase family 61	Probable endo-beta-1,4-glucanase D (Precursor) GN=eglD OS=Neosartorya fischeri (strain ATCC 1020 / DSM 3700 / FGSC A1164 / NRRL PE=3 SV=1	--
>AALT_g359	34	47	135	123	4.90279	6.7564	17.6361	16.0474	1.56e-05	1.67529	up	[R]	General function prediction only	--	--	[R]	General function prediction only	Phosphatidylethanolamine-binding protein	Carboxypeptidase Y inhibitor GN=L9470.19 OS=Saccharomyces cerevisiae (strain ATCC 204508 / S288c) PE=1 SV=2	--
>AALT_g9615	110	96	302	356	44.2008	41.7603	144.631	167.877	2.88e-08	1.67497	up	--	--	--	--	--	--	Eukaryotic cytochrome b561	--	--
>AALT_g9024	32	40	127	102	3.72977	4.4934	14.3535	11.5632	3.2e-05	1.67229	up	#N/A	#N/A	#N/A	#N/A	#N/A	#N/A	#N/A	#N/A	#N/A
>AALT_g8790	36	28	96	108	7.56596	6.1682	19.8104	21.4083	6.02e-05	1.67088	up	--	--	--	--	--	--	Clr5 domain	--	--
>AALT_g3646	66	77	219	235	6.12869	7.53607	18.3399	19.2071	4.44e-07	1.66896	up	--	--	--	--	[I]	Lipid transport and metabolism	Patatin-like phospholipase	--	hypothetical protein [Azovibrio restrictus]
>AALT_g2188	150	187	509	559	32.1844	40.1044	109.182	116.878	1.24e-09	1.66699	up	[R]	General function prediction only	--	K06892|0.0|pno:SNOG_10916|hypothetical protein	[QR]	--	non-haem dioxygenase in morphine synthesis N-terminal;; 2OG-Fe(II) oxygenase superfamily	Sexual differentiation process protein isp7 GN=isp7 OS=Schizosaccharomyces pombe (strain 972 / ATCC 24843) PE=2 SV=1	2OG-Fe(II) oxygenase [Mesorhizobium sp. WSM1497]
>AALT_g9036	124	64	306	293	24.044	13.3464	67.4678	62.6593	5.86e-08	1.66666	up	[Q]	Secondary metabolites biosynthesis, transport and catabolism	--	K00493|0.0|ure:UREG_00550|hypothetical protein	[QI]	--	Cytochrome P450	Cytochrome P450-DIT2 GN=D9509.20 OS=Saccharomyces cerevisiae (strain ATCC 204508 / S288c) PE=1 SV=2	cytochrome [Halolamina sediminis]
>AALT_g5029	40	43	144	119	7.40667	8.61627	28.4852	23.166	1.51e-05	1.66546	up	[O]	Posttranslational modification, protein turnover, chaperones	--	--	[O]	Posttranslational modification, protein turnover, chaperones	Ubiquitin-conjugating enzyme	Ubiquitin-conjugating enzyme E2 2 GN=UBC2 OS=Ashbya gossypii (strain ATCC 10895 / CBS 109.51 / FGSC 9923 / NRRL PE=3 SV=1	--
>AALT_g1801	145	145	506	412	11.349	11.272	40.0267	32.4446	3.61e-09	1.66334	up	--	--	--	--	--	--	Annexin	--	--
>AALT_g7271	246	291	937	760	25.4773	31.2752	89.6733	71.2963	1.28e-10	1.66248	up	--	--	--	--	[S]	Function unknown	Protein of unknown function (DUF3808)	Mitochondrial outer membrane protein iml2 GN=iml2 OS=Aspergillus terreus (strain NIH 2624 / FGSC A1156) PE=3 SV=1	--
>AALT_g109	133	101	345	396	15.0493	11.5877	41.8842	47.7157	1.56e-08	1.66119	up	#N/A	#N/A	#N/A	#N/A	#N/A	#N/A	#N/A	#N/A	#N/A
>AALT_g2756	61	75	242	187	18.6926	23.6501	79.7778	61.3732	7.48e-07	1.66023	up	#N/A	#N/A	#N/A	#N/A	#N/A	#N/A	#N/A	#N/A	#N/A
>AALT_g733	13	12	33	46	4.28038	4.13892	10.6422	14.8408	0.00558443	1.65993	up	[IQR]	--	--	--	[R]	General function prediction only	short chain dehydrogenase;; Enoyl-(Acyl carrier protein) reductase;; KR domain	Versicolorin reductase GN=stcU OS=Emericella nidulans (strain FGSC A4 / ATCC 38163 / CBS 112.46 / NRRL PE=3 SV=2	short-chain dehydrogenase [Pseudomonas putida]
>AALT_g7995	55	36	137	151	8.94727	6.08123	19.7861	21.1052	8.84e-06	1.65901	up	#N/A	#N/A	#N/A	#N/A	#N/A	#N/A	#N/A	#N/A	#N/A
>AALT_g10606	223	261	771	754	486.58	569.732	1829.96	1748.94	1.68e-10	1.65807	up	#N/A	#N/A	#N/A	#N/A	#N/A	#N/A	#N/A	#N/A	#N/A
>AALT_g11851	17	15	50	51	5.17163	4.87452	13.3404	13.4746	0.00215928	1.65787	up	#N/A	#N/A	#N/A	#N/A	#N/A	#N/A	#N/A	#N/A	#N/A
>AALT_g2091	103	187	497	413	77.3792	150.936	363.334	298.252	1.43e-07	1.6562	up	[S]	Function unknown	--	--	--	--	Domain of unknown function DUF77	UPF0045 protein ECM15 GN=ECM15 OS=Saccharomyces cerevisiae (strain ATCC 204508 / S288c) PE=1 SV=1	hypothetical protein YC6258_03949 [Gynuella sunshinyii YC6258]
>AALT_g10222	42	56	166	142	8.89979	12.2883	36.2714	30.5291	6.63e-06	1.65567	up	--	--	--	--	--	--	Protein of unknown function (DUF3632)	--	--
>AALT_g5623	15	22	54	62	2.01036	3.05313	6.68188	7.49114	0.0012496	1.65292	up	--	--	--	--	--	--	SAD/SRA domain	--	hypothetical protein [Streptomyces purpeofuscus]
>AALT_g906	64	82	239	219	9.45173	12.6063	33.7245	30.429	5.43e-07	1.65258	up	#N/A	#N/A	#N/A	#N/A	#N/A	#N/A	#N/A	#N/A	#N/A
>AALT_g6399	204	135	522	546	33.4682	22.8229	91.8224	94.2411	1.49e-09	1.65255	up	[G]	Carbohydrate transport and metabolism	--	K00849|0.0|pno:SNOG_07966|hypothetical protein	[G]	Carbohydrate transport and metabolism	Galactokinase galactose-binding signature;; GHMP kinases N terminal domain;; GHMP kinases C terminal	Galactokinase GN=GAL1 OS=Kluyveromyces lactis (strain ATCC 8585 / CBS 2359 / DSM 70799 / NBRC PE=2 SV=2	hypothetical protein AMK73_07520 [Planctomycetes bacterium SM23_32]
>AALT_g4881	85	71	240	250	7.12523	6.13283	18.3243	19.265	3.31e-07	1.65038	up	--	--	Molecular Function: hydrolase activity, acting on glycosyl bonds (GO:0016798);;	K07407|0.0|mgr:MGG_11374|MG04658.4	[G]	Carbohydrate transport and metabolism	Melibiase;; Fungal specific transcription factor domain	Alpha-galactosidase (Precursor) GN=MEL OS=Zygosaccharomyces mrakii (Zygotorulaspora mrakii) PE=3 SV=1	alpha-galactosidase [Dyella japonica A8]
>AALT_g4471	49	35	148	116	7.04445	5.28005	22.6026	17.3501	1.68e-05	1.64984	up	--	--	--	--	--	--	Bacterial low temperature requirement A protein (LtrA)	--	low temperature requirement protein A [Scytonema hofmanni PCC 7110]
>AALT_g6781	19	28	71	76	1.76264	2.71643	6.4033	6.74318	0.000426964	1.64954	up	[J]	Translation, ribosomal structure and biogenesis	--	--	[J]	Translation, ribosomal structure and biogenesis	Amidase;; Protein kinase domain	Putative amidase C869.01 (Precursor) GN=SPAC869.01 OS=Schizosaccharomyces pombe (strain 972 / ATCC 24843) PE=3 SV=1	amidase [Thermorudis peleae]
>AALT_g3733	42	28	130	90	6.85003	4.7678	20.9973	14.4119	0.00108964	1.64924	up	[Q]	Secondary metabolites biosynthesis, transport and catabolism	Molecular Function: catalytic activity (GO:0003824);;	--	[Q]	Secondary metabolites biosynthesis, transport and catabolism	Cytochrome P450	Isotrichodermin C-15 hydroxylase GN=TRI11 OS=Fusarium sporotrichioides PE=3 SV=1	cytochrome P450 [Rivularia sp. PCC 7116]
>AALT_g5271	53	50	168	155	6.53688	6.41846	19.6641	18.1748	5.14e-06	1.64921	up	[E]	Amino acid transport and metabolism	--	--	[R]	General function prediction only	GMC oxidoreductase;; GMC oxidoreductase	Alcohol oxidase GN=MOX OS=Pichia angusta (Yeast) PE=3 SV=1	choline dehydrogenase [Pseudomonas putida]
>AALT_g8319	22	35	102	76	3.49836	5.53483	16.7349	12.2291	0.000166016	1.64809	up	[GEPR]	--	--	--	[R]	General function prediction only	Sugar (and other) transporter;; Major Facilitator Superfamily	Lactose permease GN=LAC12 OS=Kluyveromyces lactis (strain ATCC 8585 / CBS 2359 / DSM 70799 / NBRC PE=3 SV=1	--
>AALT_g10573	279	343	1039	901	22.179	28.1992	76.422	65.0665	7.56e-11	1.6439	up	--	--	--	--	[O]	Posttranslational modification, protein turnover, chaperones	Peptidase M16 inactive domain;; Insulinase (Peptidase family M16)	Uncharacterized protein YOL098C GN=YOL098C OS=Saccharomyces cerevisiae (strain ATCC 204508 / S288c) PE=1 SV=1	peptidase M16 [Syntrophus aciditrophicus]
>AALT_g8717	15	19	55	51	2.20732	2.83786	7.61534	6.92925	0.00195603	1.64355	up	[I]	Lipid transport and metabolism	--	--	[T]	Signal transduction mechanisms	Carboxylesterase family;; alpha/beta hydrolase fold	Lipase 1 (Precursor) GN=LIP1 OS=Yarrowia lipolytica (strain CLIB 122 / E 150) PE=3 SV=2	MULTISPECIES: para-nitrobenzyl esterase [Bacillus]
>AALT_g6900	661	630	1749	2277	173.772	161.948	495.955	638.807	2.89e-07	1.64119	up	--	--	--	--	--	--	Glycosyl hydrolase family 61	Endoglucanase-4 (Precursor) GN=cel61a OS=Hypocrea jecorina (Trichoderma reesei) PE=1 SV=1	--
>AALT_g8315	22	33	85	86	8.62859	13.7197	36.5649	36.2162	0.000215618	1.64113	up	#N/A	#N/A	#N/A	#N/A	#N/A	#N/A	#N/A	#N/A	#N/A
>AALT_g4453	22	49	114	106	4.10107	8.91222	18.3424	16.6554	5.89e-05	1.63969	up	--	--	--	--	--	--	Phytanoyl-CoA dioxygenase (PhyH)	--	dehydrogenase [Inquilinus limosus]
>AALT_g1567	43	64	147	185	6.22171	9.59375	20.3578	25.1269	5.25e-06	1.63808	up	[HC]	--	--	--	--	--	FAD binding domain;; FAD dependent oxidoreductase;; FAD dependent oxidoreductase;; FAD binding domain;; Pyridine nucleotide-disulphide oxidoreductase;; NAD(P)-binding Rossmann-like domain;; HI0933-like protein	--	monooxygenase [Bordetella hinzii]
>AALT_g3914	533	491	1503	1682	764.449	670.792	1997.1	2221.96	2.31e-11	1.63712	up	#N/A	#N/A	#N/A	#N/A	#N/A	#N/A	#N/A	#N/A	#N/A
>AALT_g6597	28	36	99	99	1.92561	2.57369	6.28469	6.22125	0.000106007	1.63257	up	--	--	--	--	--	--	Phosphotransferase enzyme family;; Homeobox KN domain	Altered inheritance of mitochondria protein 9, mitochondrial (Precursor) GN=AIM9 OS=Zygosaccharomyces rouxii (strain ATCC 2623 / CBS 732 / NBRC 1130 / PE=3 SV=1	--
>AALT_g972	17	15	56	43	3.7122	3.42578	12.6668	9.55244	0.00275886	1.62909	up	#N/A	#N/A	#N/A	#N/A	#N/A	#N/A	#N/A	#N/A	#N/A
>AALT_g970	254	326	818	970	59.4394	77.698	183.367	215.861	1.66e-10	1.62738	up	[H]	Coenzyme transport and metabolism	--	K01922|0.0|pno:SNOG_00223|hypothetical protein	[R]	General function prediction only	DNA / pantothenate metabolism flavoprotein	Phosphopantothenate--cysteine ligase CAB2 GN=CAB2 OS=Saccharomyces cerevisiae (strain ATCC 204508 / S288c) PE=1 SV=2	--
>AALT_g861	215	312	768	855	39.5244	61.8357	159.019	177.534	2.73e-10	1.6271	up	[GEPR]	--	--	--	[R]	General function prediction only	Major Facilitator Superfamily	Siderophore iron transporter mirB GN=mirB OS=Emericella nidulans (strain FGSC A4 / ATCC 38163 / CBS 112.46 / NRRL PE=3 SV=1	MFS transporter [Actinoplanes rectilineatus]
>AALT_g10144	17	21	60	57	3.19239	3.88894	10.9124	10.4807	0.0014208	1.62529	up	#N/A	#N/A	#N/A	#N/A	#N/A	#N/A	#N/A	#N/A	#N/A
>AALT_g1996	13	10	36	35	4.57903	3.70718	12.5728	11.8938	0.00941206	1.62458	up	#N/A	#N/A	#N/A	#N/A	#N/A	#N/A	#N/A	#N/A	#N/A
>AALT_g8004	36	66	144	169	3.42721	6.48417	13.1107	14.9946	9.08e-06	1.62398	up	--	--	--	--	--	--	GDSL-like Lipase/Acylhydrolase family	--	--
>AALT_g5901	112	93	295	337	26.7351	22.9988	75.6165	86.8174	9.27e-08	1.62336	up	#N/A	#N/A	#N/A	#N/A	#N/A	#N/A	#N/A	#N/A	#N/A
>AALT_g81	17	26	70	62	7.47846	11.5027	32.2693	28.6324	0.00085476	1.62297	up	#N/A	#N/A	#N/A	#N/A	#N/A	#N/A	#N/A	#N/A	#N/A
>AALT_g7802	349	396	1106	1183	1165.54	1293.41	4092.9	4254.86	7.29e-11	1.62143	up	#N/A	#N/A	#N/A	#N/A	#N/A	#N/A	#N/A	#N/A	#N/A
>AALT_g2308	82	56	231	194	21.944	15.888	56.1177	47.7492	1.28e-06	1.62013	up	[R]	General function prediction only	Molecular Function: catalytic activity (GO:0003824);; Biological Process: metabolic process (GO:0008152);;	--	--	--	TIM-barrel signal transduction protein;; Nitronate monooxygenase	--	hypothetical protein [Brevibacillus reuszeri]
>AALT_g5127	1108	1223	3400	3740	2181.64	2386.84	6713.68	7223.13	2.06e-10	1.61673	up	[I]	Lipid transport and metabolism	--	--	[I]	Lipid transport and metabolism	Acyl CoA binding protein	Putative acyl-CoA-binding protein GN=SPBC1539.06 OS=Schizosaccharomyces pombe (strain 972 / ATCC 24843) PE=3 SV=1	hypothetical protein [Streptomyces roseochromogenus]
>AALT_g2061	105	103	293	344	40.5164	39.3198	125.773	141.6	1.04e-07	1.61534	up	[R]	General function prediction only	--	--	--	--	Metallo-beta-lactamase superfamily	--	hypothetical protein JL56_13260 [Desulfotomaculum sp. BICA1-6]
>AALT_g6933	74	94	283	230	4.90776	6.46316	17.7529	14.3721	4.64e-07	1.61365	up	[T]	Signal transduction mechanisms	--	--	[T]	Signal transduction mechanisms	Response regulator receiver domain;; Histidine kinase-, DNA gyrase B-, and HSP90-like ATPase;; PAS domain;; His Kinase A (phospho-acceptor) domain;; PAS fold	Two-component system protein A GN=tcsA OS=Emericella nidulans (strain FGSC A4 / ATCC 38163 / CBS 112.46 / NRRL PE=3 SV=2	hybrid sensor histidine kinase/response regulator [Heliobacterium modesticaldum]
>AALT_g466	28	29	83	91	5.87676	6.24458	14.7595	16.0907	0.000246119	1.61121	up	[G]	Carbohydrate transport and metabolism	Molecular Function: catalytic activity (GO:0003824);;	K08302|7e-162|pno:SNOG_13232|hypothetical protein	[G]	Carbohydrate transport and metabolism	Fructose-bisphosphate aldolase class-II	Putative fructose-bisphosphate aldolase GN=CIMG_05755 OS=Coccidioides immitis (strain RS) PE=1 SV=1	tagatose-bisphosphate aldolase [Gloeobacter violaceus]
>AALT_g9798	2142	1163	5007	5109	656.808	357.904	1683.81	1706.62	1.43e-09	1.60917	up	[R]	General function prediction only	--	--	[R]	General function prediction only	Oxidoreductase family, NAD-binding Rossmann fold	Uncharacterized oxidoreductase C26H5.09c GN=SPAC26H5.09c OS=Schizosaccharomyces pombe (strain 972 / ATCC 24843) PE=2 SV=3	oxidoreductase [Listeria monocytogenes]
>AALT_g8273	97	98	303	291	11.5429	12.2338	32.8305	30.3731	1.87e-07	1.60795	up	[G]	Carbohydrate transport and metabolism	Molecular Function: hydrolase activity (GO:0016787);;	--	[G]	Carbohydrate transport and metabolism	Alpha amylase, catalytic domain;; glucanotransferase domain of human glycogen debranching enzyme	Alpha-glucosidase GN=mal1 OS=Schizosaccharomyces pombe (strain 972 / ATCC 24843) PE=2 SV=1	--
>AALT_g6711	152	77	285	415	17.8701	9.30391	32.0275	46.2617	0.00393766	1.60658	up	[Q]	Secondary metabolites biosynthesis, transport and catabolism	--	K00276|0.0|pno:SNOG_15329|hypothetical protein	[Q]	Secondary metabolites biosynthesis, transport and catabolism	Copper amine oxidase, enzyme domain;; Copper amine oxidase, N3 domain	Copper amine oxidase 1 GN=AO-I OS=Aspergillus niger PE=1 SV=2	tyramine oxidase [Geobacillus zalihae]
>AALT_g10847	22	21	58	72	1.51899	1.46255	3.76167	4.60151	0.00105956	1.59646	up	--	--	--	--	--	--	U-box domain	--	--
>AALT_g5149	28	29	94	78	10.4631	10.9589	33.4612	27.4776	0.000297994	1.5946	up	[R]	General function prediction only	Molecular Function: hydrolase activity (GO:0016787);;	--	[I]	Lipid transport and metabolism	Phospholipase/Carboxylesterase;; Alpha/beta hydrolase family	Acyl-protein thioesterase 1 GN=AN8748 OS=Emericella nidulans (strain FGSC A4 / ATCC 38163 / CBS 112.46 / NRRL PE=3 SV=1	putative carboxylesterase 2 [Oxalobacter formigenes OXCC13]
>AALT_g2562	13	35	67	77	18.0869	47.1404	82.6682	93.5663	0.000732429	1.59447	up	#N/A	#N/A	#N/A	#N/A	#N/A	#N/A	#N/A	#N/A	#N/A
>AALT_g5351	28	19	77	65	4.33171	3.05971	12.2101	10.1478	0.000722148	1.59243	up	[Q]	Secondary metabolites biosynthesis, transport and catabolism	Biological Process: single-organism metabolic process (GO:0044710);;	--	[E]	Amino acid transport and metabolism	homogentisate 1,2-dioxygenase	Homogentisate 1,2-dioxygenase GN=hmgA OS=Emericella nidulans (strain FGSC A4 / ATCC 38163 / CBS 112.46 / NRRL PE=2 SV=1	homogentisate 1,2-dioxygenase [Halomonadaceae bacterium T82-2]
>AALT_g7988	202	184	592	571	13.6034	12.9618	39.5492	37.2193	3.61e-09	1.59115	up	[RTKL]	--	--	--	[T]	Signal transduction mechanisms	Protein kinase domain;; Protein tyrosine kinase	Mitosis inhibitor protein kinase wee1 GN=wee1 OS=Schizosaccharomyces pombe (strain 972 / ATCC 24843) PE=1 SV=1	--
>AALT_g4824	15	22	59	52	0.88085	1.3445	3.16689	2.77934	0.00224313	1.58943	up	[R]	General function prediction only	--	K06877|0.0|pno:SNOG_12579|hypothetical protein	[A]	RNA processing and modification	DEAD/DEAH box helicase;; Domain of unknown function (DUF1998);; Helicase conserved C-terminal domain	Putative ATP-dependent helicase HRQ1 GN=HRQ1 OS=Saccharomyces cerevisiae (strain ATCC 204508 / S288c) PE=1 SV=1	ATP-dependent helicase [Chlamydia trachomatis]
>AALT_g4879	45	45	165	105	6.75088	6.83535	26.5671	16.699	0.00636122	1.58593	up	#N/A	#N/A	#N/A	#N/A	#N/A	#N/A	#N/A	#N/A	#N/A
>AALT_g2478	387	621	1365	1649	129.328	204.991	452.123	536.577	2.96e-08	1.58538	up	[O]	Posttranslational modification, protein turnover, chaperones	--	K00799|5e-148|pno:SNOG_09550|hypothetical protein	[O]	Posttranslational modification, protein turnover, chaperones	Glutathione S-transferase, C-terminal domain;; Glutathione S-transferase, C-terminal domain;; Glutathione S-transferase, N-terminal domain;; Glutathione S-transferase, C-terminal domain;; Glutathione S-transferase, N-terminal domain;; Glutathione S-transferase, N-terminal domain	Glutathione S-transferase 1 GN=gst1 OS=Schizosaccharomyces pombe (strain 972 / ATCC 24843) PE=2 SV=1	glutathione S-transferase [Sphingobium czechense LL01]
>AALT_g4252	267	349	953	887	75.8812	102.459	255.921	233.159	4.6e-10	1.58209	up	--	--	--	--	--	--	Peptidase of plants and bacteria;; Peptidase MA superfamily;; SprT-like family	--	hypothetical protein [Pseudoalteromonas citrea]
>AALT_g6443	42	54	153	133	7.19173	9.93501	27.4604	23.996	2.52e-05	1.57816	up	[GEPR]	--	--	--	[R]	General function prediction only	Sugar (and other) transporter;; Major Facilitator Superfamily	Probable quinate permease GN=qutD OS=Neosartorya fischeri (strain ATCC 1020 / DSM 3700 / FGSC A1164 / NRRL PE=3 SV=1	MFS transporter [Bacillus coagulans]
>AALT_g277	19	26	66	68	8.28283	11.526	25.1921	25.2439	0.00107818	1.57802	up	#N/A	#N/A	#N/A	#N/A	#N/A	#N/A	#N/A	#N/A	#N/A
>AALT_g9478	915	895	2829	2571	69.5014	63.8707	145.772	130.73	2.06e-10	1.57763	up	#N/A	#N/A	#N/A	#N/A	#N/A	#N/A	#N/A	#N/A	#N/A
>AALT_g7679	82	82	272	217	4.03477	4.0822	11.1543	8.59862	1.06e-06	1.57705	up	[O]	Posttranslational modification, protein turnover, chaperones	--	--	--	--	Subtilase family;; Tetratricopeptide repeat	Alkaline protease 1 (Precursor) GN=alp1 OS=Aspergillus clavatus (strain ATCC 1007 / CBS 513.65 / DSM 816 / NCTC PE=3 SV=1	--
>AALT_g10521	51	33	125	126	3.64452	2.37117	7.87731	7.87183	4.88e-05	1.57603	up	[GC]	--	--	--	[GC]	--	Glycosyltransferase family 28 N-terminal domain;; UDP-glucoronosyl and UDP-glucosyl transferase	Sterol 3-beta-glucosyltransferase OS=Candida albicans (strain SC5314 / ATCC MYA-2876) PE=3 SV=1	glycosyl transferase [Leptolyngbya sp. NIES-2104]
>AALT_g11913	53	33	146	111	7.14017	4.6892	20.8707	15.8254	7.99e-05	1.57589	up	#N/A	#N/A	#N/A	#N/A	#N/A	#N/A	#N/A	#N/A	#N/A
>AALT_g5370	34	24	94	79	4.31702	3.22101	10.9295	9.1152	0.000329964	1.57428	up	--	--	--	--	--	--	Heterokaryon incompatibility protein (HET)	Heterokaryon incompatibility protein 6, OR allele GN=het-6 OS=Neurospora crassa (strain ATCC 24698 / 74-OR23-1A / CBS 708.71 / DSM PE=4 SV=1	--
>AALT_g11243	145	224	655	440	48.3674	73.0789	201.203	136.626	0.00315674	1.57424	up	#N/A	#N/A	#N/A	#N/A	#N/A	#N/A	#N/A	#N/A	#N/A
>AALT_g5144	19	35	88	72	1.27233	2.36173	6.00486	4.80154	0.000517367	1.57356	up	--	--	Molecular Function: endopeptidase inhibitor activity (GO:0004866);; Cellular Component: extracellular region (GO:0005576);;	--	--	--	Rare lipoprotein A (RlpA)-like double-psi beta-barrel	Allergen Asp f 7 (Precursor) GN=AFUA_4G06670 OS=Neosartorya fumigata (strain ATCC MYA-4609 / Af293 / CBS 101355 / FGSC PE=1 SV=2	hypothetical protein [Streptomyces scopuliridis]
>AALT_g2298	45	54	180	114	6.41092	7.8648	23.9069	14.8384	0.00780524	1.573	up	[C]	Energy production and conversion	Molecular Function: catalytic activity (GO:0003824);;	--	--	--	FAD binding domain	Bifunctional solanapyrone synthase (Precursor) GN=sol5 OS=Alternaria solani PE=1 SV=1	FAD/FMN-containing dehydrogenase [Streptomyces sp. DI166]
>AALT_g8117	42	38	106	132	4.77648	4.58184	11.1249	13.4284	6.92e-05	1.57274	up	[O]	Posttranslational modification, protein turnover, chaperones	--	--	[O]	Posttranslational modification, protein turnover, chaperones	ATPase family associated with various cellular activities (AAA)	26S protease subunit RPT4 GN=RPT4 OS=Saccharomyces cerevisiae (strain ATCC 204508 / S288c) PE=1 SV=4	--
>AALT_g4003	45	36	128	113	10.6734	9.09748	34.0017	29.5388	6.48e-05	1.57182	up	#N/A	#N/A	#N/A	#N/A	#N/A	#N/A	#N/A	#N/A	#N/A
>AALT_g489	87	54	197	223	11.0013	6.96761	24.2474	26.6534	2.72e-06	1.57109	up	#N/A	#N/A	#N/A	#N/A	#N/A	#N/A	#N/A	#N/A	#N/A
>AALT_g8865	105	103	293	324	45.0737	46.2013	123.45	134.279	2.8e-07	1.56933	up	#N/A	#N/A	#N/A	#N/A	#N/A	#N/A	#N/A	#N/A	#N/A
>AALT_g11026	34	14	70	73	4.14309	1.79061	8.30614	8.37212	0.00080362	1.56789	up	--	--	--	--	--	--	Heterokaryon incompatibility protein (HET)	Heterokaryon incompatibility protein 6, OR allele GN=het-6 OS=Neurospora crassa (strain ATCC 24698 / 74-OR23-1A / CBS 708.71 / DSM PE=4 SV=1	--
>AALT_g396	82	117	267	321	14.801	21.9391	46.3489	54.5327	4.16e-07	1.56718	up	[CR]	--	--	K01113|7e-145|pno:SNOG_12465|hypothetical protein	[CR]	--	Zinc-binding dehydrogenase;; Zinc-binding dehydrogenase;; Alcohol dehydrogenase GroES-like domain	Zinc-type alcohol dehydrogenase-like protein C16A3.02c GN=SPBC16A3.02c OS=Schizosaccharomyces pombe (strain 972 / ATCC 24843) PE=3 SV=1	quinone oxidoreductase [Bacillus cereus]
>AALT_g9424	351	384	1082	1093	92.4816	101.675	261.233	257.82	3.52e-10	1.5669	up	--	--	--	--	--	--	Uncharacterized protein conserved in bacteria (DUF2263)	--	TIGR02452 family protein [Ruminococcus albus]
>AALT_g4408	617	559	1725	1758	69.0502	63.3152	198.64	201.531	1.52e-10	1.56635	up	[G]	Carbohydrate transport and metabolism	Molecular Function: transferase activity (GO:0016740);;	K00700|0.0|pno:SNOG_01297|hypothetical protein	[G]	Carbohydrate transport and metabolism	Alpha amylase, C-terminal all-beta domain;; Alpha amylase, catalytic domain;; Carbohydrate-binding module 48 (Isoamylase N-terminal domain)	1,4-alpha-glucan-branching enzyme GN=gbeA OS=Aspergillus oryzae (strain ATCC 42149 / RIB 40) PE=2 SV=1	1,4-alpha-glucan-branching protein [Candidatus Soleaferrea massiliensis]
>AALT_g1105	61	33	146	133	3.55171	1.944	7.94595	7.08263	3.05e-05	1.56478	up	[O]	Posttranslational modification, protein turnover, chaperones	--	--	[O]	Posttranslational modification, protein turnover, chaperones	Ubiquitin-conjugating enzyme	Ubiquitin-conjugating enzyme E2 7 GN=YM9711.12 OS=Saccharomyces cerevisiae (strain ATCC 204508 / S288c) PE=1 SV=1	hypothetical protein AKJ59_00355 [candidate divison MSBL1 archaeon SCGC-AAA385M02]
>AALT_g909	68	93	208	267	24.9133	34.0375	71.1368	91.9943	1.57e-06	1.56459	up	--	--	--	--	--	--	HD domain	Cyanamide hydratase GN=CAH OS=Myrothecium verrucaria PE=1 SV=1	phosphohydrolase [Fischerella sp. PCC 9605]
>AALT_g6596	30	21	79	72	5.53244	3.80681	14.7082	12.8889	0.000676852	1.56352	up	--	--	--	--	--	--	Homeobox KN domain	--	--
>AALT_g2691	93	71	239	246	6.98841	5.43846	15.95	15.9606	1.31e-06	1.5626	up	--	--	--	--	--	--	Heterokaryon incompatibility protein (HET);; Zinc finger, ZZ type	Heterokaryon incompatibility protein 6, OR allele GN=het-6 OS=Neurospora crassa (strain ATCC 24698 / 74-OR23-1A / CBS 708.71 / DSM PE=4 SV=1	--
>AALT_g8486	267	280	831	778	14.9263	15.8567	46.3115	43.61	1.43e-09	1.55787	up	[F]	Nucleotide transport and metabolism	Molecular Function: catalytic activity (GO:0003824);; Biological Process: cellular metabolic process (GO:0044237);; Biological Process: primary metabolic process (GO:0044238);; Biological Process: small molecule metabolic process (GO:0044281);; Biological Process: organonitrogen compound metabolic process (GO:1901564);;	--	[F]	Nucleotide transport and metabolism	CobB/CobQ-like glutamine amidotransferase domain;; AIR synthase related protein, C-terminal domain;; AIR synthase related protein, N-terminal domain	Phosphoribosylformylglycinamidine synthase GN=ADE6 OS=Saccharomyces cerevisiae (strain ATCC 204508 / S288c) PE=1 SV=2	phosphoribosylformylglycinamidine synthase [Ectothiorhodospira sp. BSL-9]
>AALT_g251	66	70	199	201	20.1524	20.4937	51.0142	49.4873	4.64e-06	1.5578	up	--	--	--	K09705|7e-58|pno:SNOG_13059|hypothetical protein	--	--	Cupin superfamily (DUF985)	Uncharacterized protein YML079W GN=YML079W OS=Saccharomyces cerevisiae (strain ATCC 204508 / S288c) PE=1 SV=1	cupin [Pseudomonas chlororaphis]
>AALT_g1410	21	15	45	61	3.90505	3.06041	8.56983	11.3598	0.00315674	1.55562	up	#N/A	#N/A	#N/A	#N/A	#N/A	#N/A	#N/A	#N/A	#N/A
>AALT_g4797	296	187	751	670	31.9498	20.4913	84.4484	72.4501	2.61e-09	1.55343	up	#N/A	#N/A	#N/A	#N/A	#N/A	#N/A	#N/A	#N/A	#N/A
>AALT_g8322	208	268	719	671	23.301	29.793	72.1824	64.7784	3.73e-09	1.5493	up	[T]	Signal transduction mechanisms	Molecular Function: catalytic activity (GO:0003824);;	K08851|1e-79|nfi:NFIA_063010|protein kinase, putative	[R]	General function prediction only	Lipopolysaccharide kinase (Kdo/WaaP) family;; Protein kinase domain;; Phosphotransferase enzyme family	Serine/threonine-protein kinase bud32 GN=bud32 OS=Aspergillus clavatus (strain ATCC 1007 / CBS 513.65 / DSM 816 / NCTC PE=3 SV=1	--
>AALT_g8730	110	101	284	333	17.344	16.5514	35.0294	39.8896	3.95e-07	1.54803	up	#N/A	#N/A	#N/A	#N/A	#N/A	#N/A	#N/A	#N/A	#N/A
>AALT_g336	21	36	77	89	12.8528	23.5244	60.2533	67.2985	0.000530578	1.54795	up	--	--	--	K14686|3e-85|pno:SNOG_13218|hypothetical protein	[P]	Inorganic ion transport and metabolism	Ctr copper transporter family	Copper transport protein ctr5 GN=ctr5 OS=Schizosaccharomyces pombe (strain 972 / ATCC 24843) PE=1 SV=1	--
>AALT_g7720	131	145	414	388	17.4208	20.2759	60.361	55.1607	9.4e-08	1.54076	up	--	--	--	--	[BT]	--	Cupin-like domain;; JmjC domain, hydroxylase;; F-box-like;; F-box domain	JmjC domain-containing protein 1 GN=jmj1 OS=Schizosaccharomyces pombe (strain 972 / ATCC 24843) PE=4 SV=1	--
>AALT_g6985	181	201	583	526	21.3242	23.9809	64.6122	57.0276	1.46e-08	1.53948	up	--	--	--	--	[S]	Function unknown	Low temperature viability protein	Protein LTV1 GN=ltv1 OS=Schizosaccharomyces pombe (strain 972 / ATCC 24843) PE=1 SV=1	--
>AALT_g3306	72	80	174	266	12.1091	14.0496	27.3758	41.1169	0.00412344	1.53517	up	[C]	Energy production and conversion	--	--	[C]	Energy production and conversion	Iron-containing alcohol dehydrogenase;; Iron-containing alcohol dehydrogenase	Alcohol dehydrogenase 4 (Precursor) GN=adh4 OS=Schizosaccharomyces pombe (strain 972 / ATCC 24843) PE=2 SV=1	Alcohol dehydrogenase [Altererythrobacter epoxidivorans]
>AALT_g9485	19	24	73	51	0.526755	0.713273	2.04922	1.4126	0.00204413	1.53107	up	--	--	--	--	--	--	Protein of unknown function (DUF3638);; Protein of unknown function (DUF3645)	--	hypothetical protein [Coxiellaceae bacterium CC99]
>AALT_g7910	2856	3629	8229	10470	1022.01	1292.05	3271.96	4098.04	5.62e-07	1.53083	up	--	--	--	--	--	--	Glycosyl hydrolase catalytic core	Alkali-sensitive linkage protein 1 (Precursor) GN=asl1 OS=Schizosaccharomyces pombe (strain 972 / ATCC 24843) PE=1 SV=1	--
>AALT_g11977	28	26	87	69	1.60816	1.5179	4.79147	3.76668	0.00076224	1.53072	up	--	--	--	--	[BD]	--	DDE superfamily endonuclease;; Heterokaryon incompatibility protein (HET);; Tc5 transposase DNA-binding domain	--	HET domain protein [Mycoplasmataceae bacterium RV_VA103A]
>AALT_g10632	34	22	84	78	17.0999	11.6087	44.228	41.4792	0.000634669	1.52932	up	#N/A	#N/A	#N/A	#N/A	#N/A	#N/A	#N/A	#N/A	#N/A
>AALT_g10324	177	93	412	367	23.0996	12.948	65.2182	55.7125	4.71e-07	1.52367	up	--	--	--	--	--	--	Protein of unknown function (DUF3433)	--	--
>AALT_g7049	63	50	147	178	8.01085	6.85878	18.2114	21.6014	2.25e-05	1.52274	up	[Q]	Secondary metabolites biosynthesis, transport and catabolism	--	--	[R]	General function prediction only	Fumarylacetoacetate (FAA) hydrolase family;; Alpha/beta hydrolase family;; Alpha/beta hydrolase family;; alpha/beta hydrolase fold;; Serine hydrolase	Uncharacterized mitochondrial hydrolase FMP41 GN=FMP41 OS=Saccharomyces cerevisiae (strain ATCC 204508 / S288c) PE=1 SV=1	hydrolase [Streptomyces hygroscopicus]
>AALT_g8969	116	84	298	277	36.2793	26.3315	75.5606	68.564	8.96e-07	1.52141	up	--	--	--	--	[E]	Amino acid transport and metabolism	Methyltransferase domain;; Methyltransferase domain;; Methyltransferase domain	--	--
>AALT_g2612	191	184	461	614	45.8489	47.0401	107.403	140.395	1.01e-05	1.5198	up	--	--	--	--	--	--	F-box-like	--	--
>AALT_g10026	450	208	1037	856	85.1663	42.0462	195.628	157.067	0.000140131	1.51847	up	#N/A	#N/A	#N/A	#N/A	#N/A	#N/A	#N/A	#N/A	#N/A
>AALT_g2290	105	85	247	297	24.8812	21.9132	65.8397	79.0619	1.34e-06	1.51642	up	[E]	Amino acid transport and metabolism	--	K03293|0.0|pno:SNOG_00019|hypothetical protein	[E]	Amino acid transport and metabolism	Amino acid permease;; Amino acid permease	Dicarboxylic amino acid permease GN=DIP5 OS=Saccharomyces cerevisiae (strain ATCC 204508 / S288c) PE=1 SV=1	gamma-aminobutyrate permease [Geobacillus stearothermophilus]
>AALT_g10695	401	366	1065	1129	192.116	175.527	728.36	755.871	1.2e-09	1.51624	up	#N/A	#N/A	#N/A	#N/A	#N/A	#N/A	#N/A	#N/A	#N/A
>AALT_g2271	30	31	100	74	9.2582	10.0464	30.4654	22.2952	0.000544267	1.51344	up	--	--	--	--	--	--	Protein of unknown function (DUF1115)	--	--
>AALT_g7586	34	17	75	71	2.00253	1.05492	4.3771	4.07176	0.00110754	1.51197	up	--	--	--	--	--	--	Fungal specific transcription factor domain;; Fungal Zn(2)-Cys(6) binuclear cluster domain	Zinc finger protein 1 GN=CZF1 OS=Candida albicans (strain WO-1) PE=4 SV=2	--
>AALT_g10727	45	26	102	101	5.23307	3.05132	11.2706	11.1477	0.000263363	1.51139	up	[J]	Translation, ribosomal structure and biogenesis	--	--	[JIT]	--	Amidase	Acetamidase GN=amdS OS=Emericella nidulans (strain FGSC A4 / ATCC 38163 / CBS 112.46 / NRRL PE=2 SV=1	Asp-tRNAAsn/Glu-tRNAGln amidotransferase A subunit-like amidase [Chloracidobacterium thermophilum]
>AALT_g3912	124	68	276	273	8.6167	4.92693	20.6526	20.169	1.31e-06	1.51105	up	#N/A	#N/A	#N/A	#N/A	#N/A	#N/A	#N/A	#N/A	#N/A
>AALT_g3004	311	324	826	975	131.326	141.038	365.589	429.291	3.18e-09	1.50516	up	[O]	Posttranslational modification, protein turnover, chaperones	--	K00799|3e-161|pno:SNOG_11730|hypothetical protein	[O]	Posttranslational modification, protein turnover, chaperones	Glutathione S-transferase, N-terminal domain;; Glutathione S-transferase, N-terminal domain;; Glutathione S-transferase, C-terminal domain;; Glutathione S-transferase, C-terminal domain;; Glutathione S-transferase, N-terminal domain;; Glutathione S-transferase, C-terminal domain	Glutathione S-transferase 1 GN=gst1 OS=Schizosaccharomyces pombe (strain 972 / ATCC 24843) PE=2 SV=1	thiol:disulfide oxidoreductase [Leptospira santarosai]
>AALT_g8189	64	47	180	135	9.59883	7.35833	28.2194	21.0403	7.95e-05	1.50282	up	[Q]	Secondary metabolites biosynthesis, transport and catabolism	--	--	[QI]	--	Cytochrome P450	Probable sterigmatocystin biosynthesis P450 monooxygenase stcS GN=stcS OS=Emericella nidulans (strain FGSC A4 / ATCC 38163 / CBS 112.46 / NRRL PE=1 SV=2	--
>AALT_g10182	7	24	40	47	1.14991	3.83757	5.9415	7.05129	0.00909831	1.49997	up	[C]	Energy production and conversion	--	--	[C]	Energy production and conversion	Aldehyde dehydrogenase family	Aldehyde dehydrogenase GN=aldA OS=Agaricus bisporus (White button mushroom) PE=3 SV=1	betaine-aldehyde dehydrogenase [Cyanothece sp. PCC 7424]
>AALT_g6524	55	45	146	137	3.56824	3.05213	9.67944	8.87609	6.07e-05	1.49978	up	#N/A	#N/A	#N/A	#N/A	#N/A	#N/A	#N/A	#N/A	#N/A
>AALT_g6453	133	112	401	292	25.1516	21.7828	71.8997	51.556	0.000150786	1.49938	up	[Q]	Secondary metabolites biosynthesis, transport and catabolism	--	--	[QI]	--	Cytochrome P450	Isotrichodermin C-15 hydroxylase GN=TRI11 OS=Fusarium sporotrichioides PE=3 SV=1	cytochrome P450 [Cyanothece sp. PCC 7424]
>AALT_g4005	40	40	128	98	15.1996	16.2616	52.3271	38.9433	0.000187457	1.49917	up	[O]	Posttranslational modification, protein turnover, chaperones	Molecular Function: catalytic activity (GO:0003824);;	--	[O]	Posttranslational modification, protein turnover, chaperones	Pyroglutamyl peptidase	--	peptidase C15 [Porphyromonas uenonis]
>AALT_g2384	43	56	147	132	17.537	23.032	50.9566	44.7099	6.96e-05	1.49813	up	[Q]	Secondary metabolites biosynthesis, transport and catabolism	--	--	--	--	DSBA-like thioredoxin domain	--	DSBA oxidoreductase [Singulisphaera acidiphila]
>AALT_g1057	49	42	116	141	8.03233	6.93443	17.5565	20.6965	0.00010116	1.49717	up	[HC]	--	--	K00480|0.0|pno:SNOG_13803|hypothetical protein	[CR]	--	FAD binding domain;; NAD(P)-binding Rossmann-like domain;; FAD binding domain;; Pyridine nucleotide-disulphide oxidoreductase	--	salicylate hydroxylase [Labrenzia alba]
>AALT_g6048	22	36	82	81	2.08016	3.51388	7.62979	7.34174	0.000851084	1.49617	up	[G]	Carbohydrate transport and metabolism	Molecular Function: catalytic activity (GO:0003824);;	K01183|1e-140|ssl:SS1G_11304|hypothetical protein	[G]	Carbohydrate transport and metabolism	Glycosyl hydrolases family 18	Endochitinase 1 (Precursor) GN=CTS1 OS=Coccidioides posadasii (strain RMSCC 757 / Silveira) PE=1 SV=1	chitinase [Bacillus clausii]
>AALT_g2293	28	35	104	73	5.36906	6.88164	23.4243	16.0369	0.000976548	1.49337	up	--	--	--	--	--	--	Spermine/spermidine synthase	--	hypothetical protein [Teredinibacter turnerae]
>AALT_g8310	101	98	313	247	15.9533	16.1082	48.1099	37.608	1.67e-06	1.49328	up	[E]	Amino acid transport and metabolism	--	K01593|0.0|pno:SNOG_10747|hypothetical protein	[E]	Amino acid transport and metabolism	Pyridoxal-dependent decarboxylase conserved domain	--	--
>AALT_g11275	42	21	99	79	5.52214	2.83451	12.1157	9.43012	0.000548698	1.49307	up	#N/A	#N/A	#N/A	#N/A	#N/A	#N/A	#N/A	#N/A	#N/A
>AALT_g1829	28	12	62	51	8.41176	3.81642	17.2574	13.636	0.00348663	1.4916	up	--	--	--	--	--	--	Heterokaryon incompatibility protein (HET)	Vegetative incompatibility protein HET-E-1 GN=HET-E1 OS=Podospora anserina (Pleurage anserina) PE=4 SV=1	--
>AALT_g11112	84	71	211	225	11.0252	9.84499	25.762	26.5439	6.82e-06	1.49131	up	--	--	--	--	--	--	Heterokaryon incompatibility protein (HET)	Vegetative incompatibility protein HET-E-1 GN=HET-E1 OS=Podospora anserina (Pleurage anserina) PE=4 SV=1	--
>AALT_g8628	32	35	110	78	4.05927	4.62554	12.3754	8.66693	0.000523401	1.49028	up	#N/A	#N/A	#N/A	#N/A	#N/A	#N/A	#N/A	#N/A	#N/A
>AALT_g2150	34	24	69	94	6.97463	5.27664	12.9605	17.3803	0.000849432	1.48826	up	--	--	--	--	--	--	Ring finger domain	--	--
>AALT_g8024	40	40	115	109	31.9252	32.431	85.9175	84.1782	0.000220763	1.48629	up	[S]	Function unknown	--	--	--	--	Domain of unknown function (DUF718)	--	--
>AALT_g4618	292	401	948	980	65.8859	91.0682	197.35	204.6	4.85e-09	1.48	up	#N/A	#N/A	#N/A	#N/A	#N/A	#N/A	#N/A	#N/A	#N/A
>AALT_g6422	55	52	142	156	12.0578	11.8701	29.2521	31.6691	6.05e-05	1.478	up	[R]	General function prediction only	--	--	[GQ]	--	Oxidoreductase family, NAD-binding Rossmann fold	Galactose/lactose metabolism regulatory protein GAL80 GN=GAL80 OS=Saccharomyces cerevisiae (strain ATCC 204508 / S288c) PE=1 SV=2	hypothetical protein [Paenibacillus algorifonticola]
>AALT_g1532	229	182	563	582	28.4178	22.3865	73.3321	73.9003	4.26e-08	1.47682	up	--	--	--	--	[R]	General function prediction only	Ring finger domain;; Zinc finger, C3HC4 type (RING finger)	PHD and RING finger domain-containing protein C126.07c GN=SPCC126.07c OS=Schizosaccharomyces pombe (strain 972 / ATCC 24843) PE=4 SV=1	--
>AALT_g688	17	19	57	43	2.03926	2.37047	6.65973	4.95839	0.00614498	1.4759	up	#N/A	#N/A	#N/A	#N/A	#N/A	#N/A	#N/A	#N/A	#N/A
>AALT_g5314	143	93	318	339	8.97823	6.02836	19.6691	20.7159	8.85e-07	1.47394	up	[G]	Carbohydrate transport and metabolism	Molecular Function: hydrolase activity (GO:0016787);;	K01191|0.0|pno:SNOG_04470|hypothetical protein	[G]	Carbohydrate transport and metabolism	Glycosyl hydrolases family 38 N-terminal domain;; Glycosyl hydrolases family 38 C-terminal domain;; Alpha mannosidase, middle domain	Alpha-mannosidase GN=ams1 OS=Schizosaccharomyces pombe (strain 972 / ATCC 24843) PE=3 SV=1	hypothetical protein AS156_26305 [Bradyrhizobium sp. BR 10303]
>AALT_g10083	108	147	346	360	42.1013	58.039	120.536	122.985	6.82e-07	1.47291	up	--	--	--	--	--	--	Acetyltransferase (GNAT) family;; Acetyltransferase (GNAT) domain;; Acetyltransferase (GNAT) domain;; Acetyltransferase (GNAT) domain	--	acetyltransferase [Kineosporia aurantiaca]
>AALT_g6454	254	401	1041	769	52.5044	87.1605	245.247	177.088	0.000378089	1.4716	up	#N/A	#N/A	#N/A	#N/A	#N/A	#N/A	#N/A	#N/A	#N/A
>AALT_g8601	36	26	85	87	3.31163	2.52481	7.73897	7.78022	0.000782723	1.46986	up	#N/A	#N/A	#N/A	#N/A	#N/A	#N/A	#N/A	#N/A	#N/A
>AALT_g369	129	85	252	342	13.3506	9.1712	25.7131	34.1426	0.00043939	1.46974	up	[C]	Energy production and conversion	--	--	--	--	FAD binding domain;; Berberine and berberine like	--	FAD-binding protein [Legionella israelensis]
>AALT_g10150	133	80	267	322	12.9734	7.88711	22.818	26.894	3.76e-06	1.46352	up	[E]	Amino acid transport and metabolism	--	--	[R]	General function prediction only	GMC oxidoreductase;; GMC oxidoreductase;; FAD binding domain;; FAD dependent oxidoreductase	Alcohol oxidase GN=AOD1 OS=Candida boidinii (Yeast) PE=1 SV=1	choline dehydrogenase [Leucothrix mucor]
>AALT_g11488	1144	1161	3464	2888	91.3758	93.5652	288.114	232.739	6.95e-09	1.46348	up	--	--	--	--	--	--	RNA polymerase II transcription elongation factor	--	--
>AALT_g4562	105	89	273	262	27.906	24.5924	71.7029	67.4831	3.38e-06	1.46278	up	--	--	--	--	--	--	Methyltransferase domain	--	--
>AALT_g3985	38	47	103	130	20.7653	26.633	64.9422	77.584	0.000247529	1.45759	up	[M]	Cell wall/membrane/envelope biogenesis	--	K03098|6e-88|pno:SNOG_05696|hypothetical protein	[M]	Cell wall/membrane/envelope biogenesis	Lipocalin-like domain	--	hypothetical protein [Stenotrophomonas panacihumi]
>AALT_g11300	540	535	1493	1455	85.9075	81.1066	174.496	168.959	3.2e-09	1.45617	up	[LR]	--	--	--	[F]	Nucleotide transport and metabolism	NUDIX domain	Uncharacterized protein YJR142W GN=YJR142W OS=Saccharomyces cerevisiae (strain ATCC 204508 / S288c) PE=1 SV=1	hypothetical protein CaO19.4112 [Candida albicans SC5314]
>AALT_g1821	240	152	568	508	9.121	5.8877	19.0669	16.8027	8.94e-08	1.45339	up	[E]	Amino acid transport and metabolism	--	--	--	--	GMC oxidoreductase;; GMC oxidoreductase	--	choline dehydrogenase [Ralstonia solanacearum]
>AALT_g10025	97	75	241	230	31.3645	25.1532	69.9191	63.4882	7.69e-06	1.45176	up	--	--	--	--	--	--	Haloacid dehalogenase-like hydrolase	--	haloacid dehalogenase [Crinalium epipsammum]
>AALT_g8619	250	231	664	649	11.9513	11.3981	29.8376	28.4323	4.11e-08	1.44887	up	#N/A	#N/A	#N/A	#N/A	#N/A	#N/A	#N/A	#N/A	#N/A
>AALT_g1333	1626	795	3572	3062	220.706	110.927	489.469	408.872	5.86e-05	1.44869	up	[IQR]	--	--	--	[R]	General function prediction only	Enoyl-(Acyl carrier protein) reductase;; short chain dehydrogenase;; KR domain	Sorbose reductase SOU1 GN=SOU1 OS=Candida albicans (strain SC5314 / ATCC MYA-2876) PE=1 SV=1	3-oxoacyl-[acyl-carrier protein] reductase [Haloarcula marismortui ATCC 43049]
>AALT_g7944	336	256	714	901	20.1708	15.7297	40.8602	50.2648	1.46e-06	1.4461	up	[P]	Inorganic ion transport and metabolism	--	--	[P]	Inorganic ion transport and metabolism	E1-E2 ATPase;; haloacid dehalogenase-like hydrolase;; Heavy-metal-associated domain;; haloacid dehalogenase-like hydrolase	Copper-transporting ATPase GN=CCC2 OS=Saccharomyces cerevisiae (strain ATCC 204508 / S288c) PE=1 SV=1	--
>AALT_g11514	66	59	170	170	11.4452	10.8487	34.6816	34.5265	4.66e-05	1.4434	up	#N/A	#N/A	#N/A	#N/A	#N/A	#N/A	#N/A	#N/A	#N/A
>AALT_g5580	30	17	68	60	4.88436	2.91195	10.6459	9.08992	0.00306558	1.44107	up	#N/A	#N/A	#N/A	#N/A	#N/A	#N/A	#N/A	#N/A	#N/A
>AALT_g2434	19	28	59	68	5.00685	7.80201	15.6179	17.7409	0.00338553	1.43854	up	#N/A	#N/A	#N/A	#N/A	#N/A	#N/A	#N/A	#N/A	#N/A
>AALT_g5869	32	36	96	88	6.40194	7.72044	21.4725	19.4345	0.000788386	1.43808	up	[GEPR]	--	--	--	[G]	Carbohydrate transport and metabolism	Major Facilitator Superfamily	Probable transporter MCH2 GN=MCH2 OS=Saccharomyces cerevisiae (strain ATCC 204508 / S288c) PE=1 SV=2	MFS transporter [Hoeflea sp. IMCC20628]
>AALT_g8329	200	214	549	570	77.0085	82.1454	204.2	205.697	1.15e-07	1.43599	up	--	--	--	--	--	--	Sulfotransferase family	--	--
>AALT_g1258	724	628	1855	1804	109.086	97.0077	254.392	247.145	4.83e-09	1.43587	up	[C]	Energy production and conversion	Molecular Function: oxidoreductase activity, acting on the aldehyde or oxo group of donors (GO:0016903);;	--	[C]	Energy production and conversion	Aldehyde dehydrogenase family	Putative aldehyde dehydrogenase-like protein C922.07c GN=SPAC922.07c OS=Schizosaccharomyces pombe (strain 972 / ATCC 24843) PE=3 SV=1	betaine-aldehyde dehydrogenase [Cyanothece sp. CCY0110]
>AALT_g4317	42	42	129	98	2.09587	2.1994	6.2059	4.57125	0.000333178	1.43515	up	--	--	--	--	--	--	Mono-functional DNA-alkylating methyl methanesulfonate N-term;; CPSF A subunit region	--	--
>AALT_g6898	84	94	202	278	19.146	21.8445	37.1144	50.3402	0.000207872	1.43299	up	[IQR]	--	--	--	[R]	General function prediction only	short chain dehydrogenase;; Enoyl-(Acyl carrier protein) reductase;; KR domain	Uncharacterized oxidoreductase C4H3.08 GN=SPAC4H3.08 OS=Schizosaccharomyces pombe (strain 972 / ATCC 24843) PE=3 SV=1	dehydrogenase [Brachybacterium muris]
>AALT_g11237	22	24	54	70	12.9789	13.435	37.1401	48.2281	0.00375974	1.43224	up	--	--	--	--	--	--	AIG2-like family	--	putative avirulence induced gene (AIG) protein(AIG2-like,11-111) [Magnetospirillum sp. XM-1]
>AALT_g2962	42	31	97	100	10.606	8.0529	20.3376	20.3213	0.000616547	1.43022	up	[IQR]	--	--	--	[R]	General function prediction only	Enoyl-(Acyl carrier protein) reductase;; short chain dehydrogenase;; KR domain	Uncharacterized oxidoreductase C922.06 GN=SPAC922.06 OS=Schizosaccharomyces pombe (strain 972 / ATCC 24843) PE=3 SV=1	oxidoreductase [Bacteroidales bacterium 6E]
>AALT_g8195	133	150	367	394	17.6826	20.1507	41.5992	44.5183	9.37e-07	1.42906	up	[MG]	--	--	--	[V]	Defense mechanisms	NAD dependent epimerase/dehydratase family;; 3-beta hydroxysteroid dehydrogenase/isomerase family;; Semialdehyde dehydrogenase, NAD binding domain;; NADH(P)-binding;; NmrA-like family;; Male sterility protein	Uncharacterized protein C2A9.02 GN=SPBC2A9.02 OS=Schizosaccharomyces pombe (strain 972 / ATCC 24843) PE=3 SV=1	--
>AALT_g3791	38	42	117	98	25.7676	30.0889	95.5097	79.455	0.000453115	1.42811	up	--	--	--	--	[R]	General function prediction only	Mpv17 / PMP22 family	Protein sym1 GN=sym1 OS=Schizosaccharomyces pombe (strain 972 / ATCC 24843) PE=3 SV=1	--
>AALT_g11241	372	380	1101	916	25.4271	26.0351	68.683	57.7837	1.45e-08	1.4245	up	--	--	--	K01228|0.0|pno:SNOG_01504|hypothetical protein	[G]	Carbohydrate transport and metabolism	Mannosyl oligosaccharide glucosidase;; Trehalase	Probable mannosyl-oligosaccharide glucosidase GN=SPAC6G10.09 OS=Schizosaccharomyces pombe (strain 972 / ATCC 24843) PE=3 SV=1	glycoside hydrolase [Akkermansia muciniphila]
>AALT_g2287	28	45	114	81	3.25768	5.38964	12.2932	8.37186	0.00269956	1.42285	up	[P]	Inorganic ion transport and metabolism	--	--	[Q]	Secondary metabolites biosynthesis, transport and catabolism	Flavin-binding monooxygenase-like;; Pyridine nucleotide-disulphide oxidoreductase;; L-lysine 6-monooxygenase (NADPH-requiring);; NAD(P)-binding Rossmann-like domain	Putative sterigmatocystin biosynthesis monooxygenase stcW GN=stcW OS=Emericella nidulans (strain FGSC A4 / ATCC 38163 / CBS 112.46 / NRRL PE=3 SV=2	4-hydroxyacetophenone monooxygenase [Methylobacterium platani]
>AALT_g5452	208	184	465	585	57.5767	51.3361	124.909	154.393	2.1e-07	1.4211	up	[G]	Carbohydrate transport and metabolism	--	--	[G]	Carbohydrate transport and metabolism	Carbohydrate kinase;; Hydroxyethylthiazole kinase family	ATP-dependent (S)-NAD(P)H-hydrate dehydratase GN=SNOG_04206 OS=Phaeosphaeria nodorum (strain SN15 / ATCC MYA-4574 / FGSC 10173) PE=3 SV=1	putative sugar kinase [Methanolobus sp. T82-4]
>AALT_g2498	244	301	716	739	32.5319	40.8864	90.4134	90.0868	5.21e-08	1.41951	up	[E]	Amino acid transport and metabolism	--	--	--	--	FAD dependent oxidoreductase;; NAD(P)-binding Rossmann-like domain	--	oxidoreductase [Microcystis aeruginosa]
>AALT_g3136	701	544	1606	1722	175.995	139.534	419.033	447.08	7.38e-09	1.41696	up	[J]	Translation, ribosomal structure and biogenesis	--	--	[J]	Translation, ribosomal structure and biogenesis	Eukaryotic initiation factor 4E	Eukaryotic translation initiation factor 4E GN=TIF45 OS=Candida albicans (strain SC5314 / ATCC MYA-2876) PE=3 SV=1	Translation initiation factor 4E (eIF-4E) [Chlamydia trachomatis]
>AALT_g1800	26	33	70	87	9.19462	11.8858	24.6678	29.7271	0.00179083	1.41502	up	#N/A	#N/A	#N/A	#N/A	#N/A	#N/A	#N/A	#N/A	#N/A
>AALT_g10431	305	133	669	502	51.1464	22.5122	87.8393	63.5689	0.00621888	1.41225	up	--	--	--	--	--	--	AIG1 family;; 50S ribosome-binding GTPase	--	--
>AALT_g11149	24	14	42	59	5.23328	2.99659	8.36445	11.4378	0.0083676	1.40608	up	[R]	General function prediction only	--	--	--	--	Alcohol dehydrogenase GroES-like domain	--	alcohol dehydrogenase [Bradyrhizobium manausense]
>AALT_g11921	408	563	1290	1266	63.6923	89.9706	182.003	177.359	1.63e-08	1.40022	up	--	--	--	--	--	--	Heterokaryon incompatibility protein (HET)	--	--
>AALT_g445	126	131	355	322	44.5703	48.3594	122.203	106.115	2.77e-06	1.39863	up	#N/A	#N/A	#N/A	#N/A	#N/A	#N/A	#N/A	#N/A	#N/A
>AALT_g528	156	193	447	471	6.75323	8.6263	18.9497	19.6892	6.43e-07	1.39811	up	--	--	--	K06699|0.0|pno:SNOG_06211|hypothetical protein	[S]	Function unknown	Domain of unknown function (DUF3437)	Proteasome activator BLM10 GN=YFL006W OS=Saccharomyces cerevisiae (strain ATCC 204508 / S288c) PE=1 SV=2	--
>AALT_g7895	55	66	149	169	5.73913	6.97592	13.7222	15.1863	0.000112848	1.39656	up	[S]	Function unknown	--	--	--	--	Uncharacterized alpha/beta hydrolase domain (DUF2235)	Uncharacterized protein YEL023C GN=YEL023C OS=Saccharomyces cerevisiae (strain ATCC 204508 / S288c) PE=4 SV=1	--
>AALT_g743	49	61	149	140	21.2458	25.9433	72.7929	68.5564	0.000175178	1.3965	up	#N/A	#N/A	#N/A	#N/A	#N/A	#N/A	#N/A	#N/A	#N/A
>AALT_g1949	17	35	64	72	3.62604	7.8536	14.2146	15.8802	0.00358696	1.3944	up	--	--	--	--	--	--	Fungal specific transcription factor domain	--	--
>AALT_g2015	47	64	134	157	8.1688	11.1636	21.6686	24.7378	0.000175627	1.39417	up	--	--	--	--	--	--	Protein of unknown function (DUF4243)	--	--
>AALT_g7115	55	50	111	165	6.10748	5.76932	13.4636	19.8657	0.00443633	1.39413	up	[C]	Energy production and conversion	--	--	--	--	FAD binding domain;; Berberine and berberine like	Bifunctional solanapyrone synthase (Precursor) GN=sol5 OS=Alternaria solani PE=1 SV=1	FAD-binding protein [Legionella cherrii]
>AALT_g9276	150	107	363	313	14.0526	10.2274	32.7187	27.4992	2.88e-06	1.39298	up	[O]	Posttranslational modification, protein turnover, chaperones	--	--	[O]	Posttranslational modification, protein turnover, chaperones	Hsp70 protein	78 kDa glucose-regulated protein homolog (Precursor) GN=GRP78 OS=Kluyveromyces lactis (strain ATCC 8585 / CBS 2359 / DSM 70799 / NBRC PE=3 SV=1	chaperone protein [Scytonema hofmanni PCC 7110]
>AALT_g7342	43	47	93	143	68.6779	72.0284	154.492	232.934	0.00919188	1.39237	up	#N/A	#N/A	#N/A	#N/A	#N/A	#N/A	#N/A	#N/A	#N/A
>AALT_g5890	217	236	642	545	22.2633	24.1724	53.4067	44.2027	2.15e-07	1.39142	up	--	--	--	--	[R]	General function prediction only	Domain of unknown function (DUF4110);; Galactose oxidase, central domain;; Kelch motif;; Galactose oxidase, central domain;; Kelch motif;; Kelch motif;; Kelch motif	Kelch repeat-containing protein 3 GN=KEL3 OS=Saccharomyces cerevisiae (strain ATCC 204508 / S288c) PE=1 SV=1	peptidase S8 [Chloroflexus sp. Y-396-1]
>AALT_g704	78	70	191	197	4.56623	4.09636	11.0664	11.2987	4.68e-05	1.39028	up	#N/A	#N/A	#N/A	#N/A	#N/A	#N/A	#N/A	#N/A	#N/A
>AALT_g8722	82	66	179	209	8.38158	7.06269	18.3133	21.4505	4.68e-05	1.38923	up	--	--	--	--	--	--	Heterokaryon incompatibility protein (HET)	Heterokaryon incompatibility protein 6, OR allele GN=het-6 OS=Neurospora crassa (strain ATCC 24698 / 74-OR23-1A / CBS 708.71 / DSM PE=4 SV=1	--
>AALT_g513	63	77	199	167	6.32393	7.95551	18.1937	15.0956	6.48e-05	1.3892	up	[Q]	Secondary metabolites biosynthesis, transport and catabolism	--	--	[Q]	Secondary metabolites biosynthesis, transport and catabolism	Cytochrome P450	Probable sterigmatocystin biosynthesis P450 monooxygenase STCB GN=stcB OS=Emericella nidulans (strain FGSC A4 / ATCC 38163 / CBS 112.46 / NRRL PE=3 SV=2	cytochrome P450 [Cyanothece sp. PCC 7424]
>AALT_g11982	137	89	274	319	36.2708	24.2047	62.4074	70.8655	5.82e-06	1.38851	up	--	--	--	--	--	--	BTB/POZ domain	--	--
>AALT_g10561	250	177	569	546	24.2097	17.4763	51.6507	47.5756	3.13e-07	1.38237	up	[F]	Nucleotide transport and metabolism	--	K01488|5e-168|pno:SNOG_03500|hypothetical protein	[F]	Nucleotide transport and metabolism	Adenosine/AMP deaminase	Adenine deaminase GN=aah1 OS=Neosartorya fumigata (strain ATCC MYA-4609 / Af293 / CBS 101355 / FGSC PE=3 SV=1	MULTISPECIES: adenosine deaminase [Streptomyces]
>AALT_g9167	30	21	66	67	4.09309	2.87017	8.6629	8.74858	0.00396612	1.38037	up	--	--	--	--	--	--	Fungal specific transcription factor domain;; Fungal Zn(2)-Cys(6) binuclear cluster domain	Uncharacterized transcriptional regulatory protein PB1A11.04c GN=SPAPB1A11.04c OS=Schizosaccharomyces pombe (strain 972 / ATCC 24843) PE=4 SV=1	--
>AALT_g8288	61	68	140	195	48.4047	54.71	109.303	150.685	0.000566444	1.37858	up	[J]	Translation, ribosomal structure and biogenesis	--	--	--	--	Endoribonuclease L-PSP	--	--
>AALT_g11701	120	136	361	303	13.239	15.2056	36.1804	29.8487	4.36e-06	1.37712	up	--	--	--	--	[BD]	--	DDE superfamily endonuclease;; Tc5 transposase DNA-binding domain;; helix-turn-helix, Psq domain	--	--
>AALT_g9816	275	303	865	633	21.9481	24.3439	60.11	42.5787	0.000216382	1.37574	up	--	--	--	--	--	--	Fungal Zn(2)-Cys(6) binuclear cluster domain	--	--
>AALT_g2180	22	22	59	55	6.08553	6.45731	15.8805	14.693	0.00697271	1.37433	up	[GEPR]	--	--	--	[G]	Carbohydrate transport and metabolism	Major Facilitator Superfamily	Riboflavin transporter MCH5 GN=MCH5 OS=Saccharomyces cerevisiae (strain ATCC 204508 / S288c) PE=1 SV=2	MULTISPECIES: MFS transporter [Mesorhizobium]
>AALT_g1751	43	47	124	109	4.59006	4.98832	12.2493	10.3976	0.00053046	1.37406	up	#N/A	#N/A	#N/A	#N/A	#N/A	#N/A	#N/A	#N/A	#N/A
>AALT_g6382	351	363	960	883	177.626	182.513	456.799	398.619	6.62e-08	1.36925	up	--	--	--	--	--	--	Acetyltransferase (GNAT) domain;; Acetyltransferase (GNAT) family	--	acetyltransferase, ribosomal protein N-acetylase [Brevibacillus sp. BC25]
>AALT_g8416	418	365	1008	1011	59.0309	52.1324	134.551	136.859	5.36e-08	1.36613	up	--	--	--	--	--	--	Protein of unknown function (DUF1593)	--	--
>AALT_g3531	164	177	423	455	22.1859	24.4898	51.9254	54.9115	1.36e-06	1.366	up	--	--	--	--	--	--	Thiopurine S-methyltransferase (TPMT);; Methyltransferase domain	--	hypothetical protein [Massilia sp. Leaf139]
>AALT_g8048	118	98	310	247	21.6174	18.0501	50.972	39.1544	1.15e-05	1.3658	up	--	--	--	K10768|6e-99|pno:SNOG_14792|hypothetical protein	[S]	Function unknown	2OG-Fe(II) oxygenase superfamily	--	--
>AALT_g7170	364	491	1128	1069	71.1399	95.2681	192.575	176.075	4.92e-08	1.36521	up	[R]	General function prediction only	--	--	[R]	General function prediction only	Haloacid dehalogenase-like hydrolase;; haloacid dehalogenase-like hydrolase;; HAD-hyrolase-like	Putative uncharacterized hydrolase C1020.07 GN=SPCC1020.07 OS=Schizosaccharomyces pombe (strain 972 / ATCC 24843) PE=3 SV=1	haloacid dehalogenase [Pseudomonas gingeri]
>AALT_g10636	233	179	531	531	54.0709	43.3982	124.052	122.554	5.61e-07	1.36444	up	--	--	--	--	--	--	Domain of unknown function (DUF4419)	--	hypothetical protein [Sorangium cellulosum]
>AALT_g11022	80	61	207	155	5.14302	3.9668	12.094	8.84763	0.000259523	1.35867	up	[RTKL]	--	--	--	[D]	Cell cycle control, cell division, chromosome partitioning	Protein kinase domain;; Protein tyrosine kinase	Serine/threonine-protein kinase RAD53 GN=P2588 OS=Saccharomyces cerevisiae (strain ATCC 204508 / S288c) PE=1 SV=1	hypothetical protein [Bryobacter aggregatus]
>AALT_g8327	433	429	1060	1148	42.9596	44.2135	103.469	109.59	5.4e-08	1.35772	up	--	--	--	K11204|0.0|ncr:NCU01157|glutamate-cysteine ligase catalytic subunit	[H]	Coenzyme transport and metabolism	Glutamate-cysteine ligase	Glutamate--cysteine ligase GN=gcs-1 OS=Neurospora crassa (strain ATCC 24698 / 74-OR23-1A / CBS 708.71 / DSM PE=3 SV=1	--
>AALT_g2057	561	542	1343	1481	136.926	134.311	298.362	326.753	3.76e-08	1.35681	up	--	--	--	--	[V]	Defense mechanisms	alpha/beta hydrolase fold;; Prolyl oligopeptidase family;; Alpha/beta hydrolase family;; Acetyl xylan esterase (AXE1);; Carboxylesterase family	--	hypothetical protein [Bacillus mannanilyticus]
>AALT_g2782	521	530	1291	1387	29.3506	30.2623	71.8218	75.2389	4.66e-08	1.35039	up	--	--	--	--	--	--	Kelch motif	--	--
>AALT_g1077	32	28	74	79	6.69402	6.18384	15.8515	16.7887	0.00305453	1.35007	up	#N/A	#N/A	#N/A	#N/A	#N/A	#N/A	#N/A	#N/A	#N/A
>AALT_g1482	40	19	75	76	5.36132	2.61715	9.44533	9.57455	0.00307273	1.34989	up	[I]	Lipid transport and metabolism	Molecular Function: carboxylic ester hydrolase activity (GO:0052689);;	--	[T]	Signal transduction mechanisms	Carboxylesterase family;; alpha/beta hydrolase fold	Lipase 2 (Precursor) GN=LIP2 OS=Geotrichum candidum (Oospora lactis) PE=1 SV=2	hypothetical protein Q664_33400 [Cystobacter violaceus Cb vi76]
>AALT_g6846	24	36	78	74	6.54621	10.3799	19.1764	17.9563	0.00332164	1.34569	up	#N/A	#N/A	#N/A	#N/A	#N/A	#N/A	#N/A	#N/A	#N/A
>AALT_g232	28	22	64	63	4.25686	3.389	7.97324	7.81771	0.00584954	1.34341	up	[E]	Amino acid transport and metabolism	--	K01424|3e-157|pno:SNOG_13123|hypothetical protein	[E]	Amino acid transport and metabolism	Asparaginase	Putative threonine aspartase beta chain (Precursor) GN=SPAC823.09c OS=Schizosaccharomyces pombe (strain 972 / ATCC 24843) PE=3 SV=3	isoaspartyl peptidase/L-asparaginase [Candidatus Schmidhempelia bombi]
>AALT_g1300	45	33	99	99	11.5897	8.80701	24.2352	23.9609	0.0012549	1.3419	up	#N/A	#N/A	#N/A	#N/A	#N/A	#N/A	#N/A	#N/A	#N/A
>AALT_g11097	128	112	260	348	13.8922	12.111	28.8503	37.8731	0.000125797	1.34055	up	#N/A	#N/A	#N/A	#N/A	#N/A	#N/A	#N/A	#N/A	#N/A
>AALT_g7031	64	42	134	135	10.8475	7.48674	21.3782	21.1594	0.000390503	1.34047	up	[R]	General function prediction only	--	--	[B]	Chromatin structure and dynamics	SET domain	SET domain-containing protein 5 GN=set5 OS=Schizosaccharomyces pombe (strain 972 / ATCC 24843) PE=1 SV=1	hypothetical protein [Nevskia ramosa]
>AALT_g805	49	43	116	117	12.0017	10.5912	29.5793	29.5526	0.00070698	1.34024	up	[R]	General function prediction only	--	K07140|0.0|pno:SNOG_06122|hypothetical protein	[R]	General function prediction only	MOSC N-terminal beta barrel domain;; MOSC domain	Molybdenum cofactor sulfurase GN=hxB OS=Aspergillus clavatus (strain ATCC 1007 / CBS 513.65 / DSM 816 / NCTC PE=3 SV=1	--
>AALT_g1754	361	329	911	836	49.8943	47.3183	114.097	103.455	1.44e-07	1.34021	up	--	--	--	--	--	--	Protein of unknown function (DUF1688)	Protein urg3 GN=urg3 OS=Schizosaccharomyces pombe (strain 972 / ATCC 24843) PE=2 SV=1	uracil phosphoribosyltransferase [Leptolyngbya sp. KIOST-1]
>AALT_g11867	120	135	364	280	10.2435	11.5313	32.1209	24.3994	1.46e-05	1.33859	up	[O]	Posttranslational modification, protein turnover, chaperones	--	--	[P]	Inorganic ion transport and metabolism	ABC transporter;; ABC transporter transmembrane region;; Protein of unknown function (DUF1602)	Heavy metal tolerance protein (Precursor) GN=hmt1 OS=Schizosaccharomyces pombe (strain 972 / ATCC 24843) PE=2 SV=3	metal ABC transporter permease [Inquilinus limosus]
>AALT_g11619	57	78	192	148	9.37392	13.6459	27.55	21.5379	0.000168474	1.33644	up	#N/A	#N/A	#N/A	#N/A	#N/A	#N/A	#N/A	#N/A	#N/A
>AALT_g8054	47	45	128	104	4.44906	4.38201	12.6625	10.219	0.000758766	1.33491	up	[GEPR]	--	--	--	[R]	General function prediction only	Major Facilitator Superfamily;; Sugar (and other) transporter	Putative HC-toxin efflux carrier TOXA GN=TOXA OS=Cochliobolus carbonum (Bipolaris zeicola) PE=3 SV=1	--
>AALT_g1243	101	64	205	212	141.884	90.201	298.391	305.042	6.49e-05	1.33419	up	#N/A	#N/A	#N/A	#N/A	#N/A	#N/A	#N/A	#N/A	#N/A
>AALT_g3890	26	22	60	61	8.93225	7.92412	19.6278	20.3166	0.00726225	1.33317	up	--	--	--	--	--	--	Interferon-induced 6-16 family	--	--
>AALT_g6142	22	35	69	74	6.58497	10.2309	19.0603	19.957	0.00447115	1.33213	up	[MG]	--	--	--	--	--	NmrA-like family;; NADH(P)-binding;; NAD dependent epimerase/dehydratase family	--	NmrA family transcriptional regulator [Nonomuraea candida]
>AALT_g2613	43	28	103	76	16.5329	10.6998	36.6677	26.3672	0.00197533	1.331	up	#N/A	#N/A	#N/A	#N/A	#N/A	#N/A	#N/A	#N/A	#N/A
>AALT_g8583	97	94	267	211	28.9775	30.4003	81.3114	61.7877	4.26e-05	1.32405	up	--	--	--	--	--	--	Ketopantoate reductase PanE/ApbA C terminal;; Ketopantoate reductase PanE/ApbA	Meiotically up-regulated gene 72 protein GN=mug72 OS=Schizosaccharomyces pombe (strain 972 / ATCC 24843) PE=1 SV=1	2-dehydropantoate 2-reductase [Methylobacter luteus]
>AALT_g1785	26	26	73	57	15.4906	16.4055	43.307	33.8444	0.00621888	1.32284	up	#N/A	#N/A	#N/A	#N/A	#N/A	#N/A	#N/A	#N/A	#N/A
>AALT_g6952	89	68	222	171	5.07973	4.01179	11.4363	8.67169	0.0001	1.32215	up	--	--	--	--	--	--	Heterokaryon incompatibility protein (HET);; Ankyrin repeats (3 copies);; Ankyrin repeat;; Ankyrin repeats (many copies);; NACHT domain;; Ankyrin repeat	Vegetative incompatibility protein HET-E-1 GN=HET-E1 OS=Podospora anserina (Pleurage anserina) PE=4 SV=1	hypothetical protein AMJ87_09605 [candidate division WOR_3 bacterium SM23_60]
>AALT_g7206	32	15	59	59	2.91839	1.44733	5.44722	5.48634	0.00810891	1.32208	up	[O]	Posttranslational modification, protein turnover, chaperones	Biological Process: organic substance metabolic process (GO:0071704);;	--	--	--	Uncharacterised protein family (UPF0075);; Common central domain of tyrosinase	Tyrosinase GN=TYR OS=Podospora anserina (Pleurage anserina) PE=2 SV=1	anhydro-N-acetylmuramic acid kinase [Ktedonobacter racemifer]
>AALT_g4716	288	272	754	645	18.5105	17.7611	47.1447	39.6189	4.52e-07	1.32125	up	--	--	--	--	[U]	Intracellular trafficking, secretion, and vesicular transport	Vacuolar sorting protein 39 domain 2;; Region in Clathrin and VPS	Vacuolar protein sorting-associated protein 3 GN=D9719.1 OS=Saccharomyces cerevisiae (strain ATCC 204508 / S288c) PE=1 SV=1	--
>AALT_g10103	24	33	71	71	10.9682	15.0411	34.5249	33.0899	0.0048969	1.3207	up	[S]	Function unknown	--	--	--	--	Cupin domain;; Cupin	--	hypothetical protein [Flavobacterium subsaxonicum]
>AALT_g3864	26	40	82	82	6.33449	9.8603	18.705	18.4491	0.00313695	1.31803	up	[CR]	--	--	--	[CR]	--	Zinc-binding dehydrogenase;; Zinc-binding dehydrogenase;; Alcohol dehydrogenase GroES-like domain	Zinc-type alcohol dehydrogenase-like protein C1773.06c GN=SPBC1773.06c OS=Schizosaccharomyces pombe (strain 972 / ATCC 24843) PE=3 SV=1	NADPH:quinone oxidoreductase [Kushneria aurantia]
>AALT_g3315	168	159	439	376	13.4402	13.1441	30.3675	25.203	4.31e-06	1.31788	up	[F]	Nucleotide transport and metabolism	--	--	[F]	Nucleotide transport and metabolism	Adenosine/AMP deaminase	Adenine deaminase GN=aah1 OS=Neosartorya fumigata (strain ATCC MYA-4609 / Af293 / CBS 101355 / FGSC PE=3 SV=1	adenosine kinase [Chryseobacterium sp. BLS98]
>AALT_g7166	49	40	127	95	27.5524	22.6683	70.8709	54.6197	0.00102091	1.31769	up	#N/A	#N/A	#N/A	#N/A	#N/A	#N/A	#N/A	#N/A	#N/A
>AALT_g128	183	243	575	484	76.3648	102.066	231.206	192.153	1.49e-06	1.31734	up	--	--	--	--	[S]	Function unknown	Kinase binding protein CGI-121	Protein CGI121 GN=CGI121 OS=Phaeosphaeria nodorum (strain SN15 / ATCC MYA-4574 / FGSC 10173) PE=3 SV=2	--
>AALT_g11647	112	117	309	261	97.3404	100.041	268.071	216.293	2.17e-05	1.31692	up	#N/A	#N/A	#N/A	#N/A	#N/A	#N/A	#N/A	#N/A	#N/A
>AALT_g2489	49	43	109	120	9.44568	8.33472	22.5243	24.3103	0.000939469	1.31523	up	--	--	--	--	--	--	Inositol-pentakisphosphate 2-kinase	Inositol-pentakisphosphate 2-kinase GN=IPK1 OS=Yarrowia lipolytica (strain CLIB 122 / E 150) PE=3 SV=1	--
>AALT_g540	311	289	596	895	62.7272	58.4447	118.247	173.193	0.00740791	1.3133	up	--	--	--	--	[T]	Signal transduction mechanisms	WW-domain ligand protein	UPF0664 stress-induced protein C29B12.11c GN=SPAC29B12.11c OS=Schizosaccharomyces pombe (strain 972 / ATCC 24843) PE=2 SV=1	--
>AALT_g6278	154	152	422	337	18.0737	17.663	48.8161	38.4868	6.58e-06	1.31135	up	--	--	--	--	--	--	HPC2 and ubinuclein domain	--	--
>AALT_g11874	112	157	389	276	23.9657	32.4639	68.842	47.7692	0.00284121	1.30985	up	#N/A	#N/A	#N/A	#N/A	#N/A	#N/A	#N/A	#N/A	#N/A
>AALT_g4911	42	71	120	159	7.28741	12.7954	18.4618	23.5091	0.00156697	1.30958	up	--	--	--	--	--	--	Ankyrin repeats (3 copies);; Ankyrin repeat;; Ankyrin repeat	--	--
>AALT_g4922	158	150	402	360	22.0942	20.8138	59.534	51.0564	6.85e-06	1.30725	up	[E]	Amino acid transport and metabolism	--	K01580|0.0|ssl:SS1G_11735|hypothetical protein	[E]	Amino acid transport and metabolism	Pyridoxal-dependent decarboxylase conserved domain;; Beta-eliminating lyase	--	glutamate decarboxylase [Leptolyngbya sp. NIES-2104]
>AALT_g11317	13	35	61	57	2.19493	5.57525	9.27189	8.31501	0.0096876	1.30724	up	[R]	General function prediction only	Molecular Function: catalytic activity (GO:0003824);;	K04070|0.0|afv:AFLA_015380|pyruvate formate lyase activating enzyme, putative	--	--	Radical SAM superfamily;; 4Fe-4S single cluster domain	--	radical SAM protein [Anaerolineae bacterium SG8_19]
>AALT_g7757	66	71	193	145	15.912	16.6164	32.0049	23.3272	0.000240306	1.30446	up	--	--	--	--	--	--	--	Palmitoyltransferase pfa4 GN=pfa4 OS=Neosartorya fumigata (strain ATCC MYA-4609 / Af293 / CBS 101355 / FGSC PE=3 SV=2	--
>AALT_g3406	45	54	125	119	7.31633	8.59158	21.1587	19.5473	0.000846616	1.30396	up	--	--	--	--	--	--	F-box domain;; F-box-like	--	--
>AALT_g11539	49	75	151	154	9.82393	14.8919	28.1363	28.2864	0.000375856	1.30328	up	[G]	Carbohydrate transport and metabolism	--	--	--	--	Class II Aldolase and Adducin N-terminal domain	--	aldolase [Halomonas zincidurans]
>AALT_g3643	242	242	602	591	39.4477	40.6697	91.3633	87.9885	1.18e-06	1.30237	up	[RTKL]	--	--	--	[T]	Signal transduction mechanisms	Protein kinase domain;; Ethanolamine utilisation protein EutQ;; Protein of unknown function (DUF861);; Protein tyrosine kinase	Serine/threonine-protein kinase ATG1 GN=ATG1 OS=Debaryomyces hansenii (strain ATCC 36239 / CBS 767 / JCM 1990 / NBRC PE=3 SV=2	ethanolamine utilization protein EutQ [Paenibacillus naphthalenovorans]
>AALT_g9659	131	108	298	291	17.6219	14.2834	36.424	35.0203	2.31e-05	1.30029	up	#N/A	#N/A	#N/A	#N/A	#N/A	#N/A	#N/A	#N/A	#N/A
>AALT_g10338	22	26	62	56	21.292	23.4918	56.881	49.3115	0.0096676	1.30013	up	--	--	--	--	--	--	TM2 domain	--	hypothetical protein [Mycoplasma alligatoris]
>AALT_g7554	112	122	253	322	34.5299	38.3526	71.9569	88.8672	2.72e-05	1.29865	up	[R]	General function prediction only	--	--	[R]	General function prediction only	Aldo/keto reductase family	Uncharacterized oxidoreductase C2F3.05c GN=SPAC2F3.05c OS=Schizosaccharomyces pombe (strain 972 / ATCC 24843) PE=3 SV=1	--
>AALT_g9620	49	78	147	164	2.90225	4.78505	7.88099	8.62374	0.000372152	1.29723	up	--	--	--	--	--	--	Glycosyl hydrolase family 76;; Epoxide hydrolase N terminus;; Alpha/beta hydrolase family;; alpha/beta hydrolase fold	Mannan endo-1,6-alpha-mannosidase DCW1 (Precursor) GN=DCW1 OS=Ashbya gossypii (strain ATCC 10895 / CBS 109.51 / FGSC 9923 / NRRL PE=3 SV=2	multidrug MFS transporter [Flagellimonas sp. DK169]
>AALT_g2567	160	143	358	385	16.844	15.5145	35.031	36.4339	9.37e-06	1.29381	up	--	--	--	--	--	--	Fungal specific transcription factor domain	Uncharacterized transcriptional regulatory protein PB1A11.04c GN=SPAPB1A11.04c OS=Schizosaccharomyces pombe (strain 972 / ATCC 24843) PE=4 SV=1	--
>AALT_g2534	64	40	119	136	27.9754	17.7372	48.1789	54.7645	0.00076945	1.29037	up	--	--	--	--	--	--	TFIIIC subunit	--	--
>AALT_g6949	236	261	662	552	46.6476	54.1302	129.169	106.955	1.41e-06	1.2903	up	[O]	Posttranslational modification, protein turnover, chaperones	--	K01409|0.0|pno:SNOG_16461|hypothetical protein	[O]	Posttranslational modification, protein turnover, chaperones	Glycoprotease family	Probable tRNA threonylcarbamoyladenosine biosynthesis protein KAE1 GN=KAE1 OS=Phaeosphaeria nodorum (strain SN15 / ATCC MYA-4574 / FGSC 10173) PE=3 SV=1	UGMP family protein [Methanomassiliicoccales archaeon RumEn M2]
>AALT_g3467	370	463	1044	988	78.1193	97.2156	194.252	179.802	3.13e-07	1.28949	up	[E]	Amino acid transport and metabolism	--	--	--	--	Asp/Glu/Hydantoin racemase	Uncharacterized protein C1F7.10 GN=SPAC1F7.10 OS=Schizosaccharomyces pombe (strain 972 / ATCC 24843) PE=4 SV=1	hypothetical protein [Sulfobacillus thermosulfidooxidans]
>AALT_g11558	30	24	74	58	2.90952	2.40322	7.11371	5.43084	0.00725856	1.28832	up	--	--	--	--	--	--	Heterokaryon incompatibility protein (HET)	Heterokaryon incompatibility protein 6, OR allele GN=het-6 OS=Neurospora crassa (strain ATCC 24698 / 74-OR23-1A / CBS 708.71 / DSM PE=4 SV=1	--
>AALT_g5020	93	75	200	210	45.8277	37.3427	95.061	98.9328	0.000129879	1.28597	up	[O]	Posttranslational modification, protein turnover, chaperones	--	K09568|1e-54|pno:SNOG_12673|hypothetical protein	[O]	Posttranslational modification, protein turnover, chaperones	FKBP-type peptidyl-prolyl cis-trans isomerase	FK506-binding protein 1 GN=FPR1 OS=Gibberella zeae (strain PH-1 / ATCC MYA-4620 / FGSC 9075 / NRRL 31084) PE=3 SV=2	peptidylprolyl isomerase [Polynucleobacter duraquae]
>AALT_g5250	254	217	516	632	29.0433	25.278	53.1749	64.5835	1.85e-06	1.28464	up	--	--	--	--	[R]	General function prediction only	Galactose oxidase, central domain;; Galactose oxidase, central domain;; Kelch motif;; Kelch motif;; Kelch motif;; Kelch motif	Tip elongation aberrant protein 1 GN=tea1 OS=Schizosaccharomyces pombe (strain 972 / ATCC 24843) PE=1 SV=1	MULTISPECIES: hypothetical protein [Hydrogenophaga]
>AALT_g88	120	121	287	299	180.529	177.383	395.179	406.678	3.11e-05	1.28278	up	#N/A	#N/A	#N/A	#N/A	#N/A	#N/A	#N/A	#N/A	#N/A
>AALT_g10835	53	64	146	138	37.5848	43.3874	106.134	98.8757	0.000597284	1.28203	up	#N/A	#N/A	#N/A	#N/A	#N/A	#N/A	#N/A	#N/A	#N/A
>AALT_g2797	905	758	2372	1667	96.5073	84.4581	242.189	166.914	0.00283295	1.27948	up	--	--	--	--	--	--	Peptidase family S41	--	--
>AALT_g10766	219	261	592	570	10.3462	12.1502	24.7006	23.445	2.13e-06	1.27802	up	[F]	Nucleotide transport and metabolism	--	--	--	--	Mitochondrial carrier protein;; Permease for cytosine/purines, uracil, thiamine, allantoin;; Oxidoreductase family, NAD-binding Rossmann fold	Peroxisomal membrane protein PMP47B GN=PMP47B OS=Candida boidinii (Yeast) PE=2 SV=1	dehydrogenase [Paenibacillus sp. JDR-2]
>AALT_g4105	175	187	388	488	183.183	189.587	408.574	497.699	6.46e-06	1.27636	up	#N/A	#N/A	#N/A	#N/A	#N/A	#N/A	#N/A	#N/A	#N/A
>AALT_g8963	1272	1425	3572	2941	195.827	210	456.406	371.282	6.6e-07	1.27394	up	[R]	General function prediction only	Molecular Function: organic cyclic compound binding (GO:0097159);; Molecular Function: heterocyclic compound binding (GO:1901363);;	--	[J]	Translation, ribosomal structure and biogenesis	Putative tRNA binding domain;; Glutathione S-transferase, C-terminal domain	GU4 nucleic-binding protein 1 GN=ARC1 OS=Saccharomyces cerevisiae (strain ATCC 204508 / S288c) PE=1 SV=2	methionine--tRNA ligase [Fibrobacter succinogenes]
>AALT_g9971	66	77	181	164	13.078	15.4513	34.2074	30.2829	0.000313315	1.27291	up	#N/A	#N/A	#N/A	#N/A	#N/A	#N/A	#N/A	#N/A	#N/A
>AALT_g1621	91	63	206	165	18.881	13.9829	46.6138	36.71	0.000243151	1.26596	up	--	--	--	--	--	--	--	--	serum paraoxonase/arylesterase 2 [Microscilla marina]
>AALT_g6008	307	340	832	721	98.8341	108.681	237.822	198.265	1.03e-06	1.26507	up	--	--	--	K11866|8e-44|pno:SNOG_11942|hypothetical protein	--	--	ER protein Pkr1	--	--
>AALT_g9656	61	56	113	168	17.0859	16.4917	41.8551	60.7042	0.00843156	1.264	up	#N/A	#N/A	#N/A	#N/A	#N/A	#N/A	#N/A	#N/A	#N/A
>AALT_g2454	57	78	177	146	3.22192	4.64786	10.1272	8.17089	0.000457793	1.26242	up	[R]	General function prediction only	--	--	[O]	Posttranslational modification, protein turnover, chaperones	Ring finger domain;; FANCL C-terminal domain	E3 ubiquitin-protein ligase listerin GN=SPBC21D10.09c OS=Schizosaccharomyces pombe (strain 972 / ATCC 24843) PE=3 SV=1	--
>AALT_g11213	101	100	243	238	30.1143	30.8302	75.2729	73.3639	9.69e-05	1.2596	up	[IQR]	--	--	--	[R]	General function prediction only	short chain dehydrogenase;; Enoyl-(Acyl carrier protein) reductase;; KR domain	Peroxisomal 2,4-dienoyl-CoA reductase SPS19 GN=SPS19 OS=Saccharomyces cerevisiae (strain ATCC 204508 / S288c) PE=1 SV=4	3-oxoacyl-ACP reductase [marine gamma proteobacterium HTCC2148]
>AALT_g907	307	365	833	771	13.6274	16.2499	29.9326	26.9358	1.1e-06	1.25764	up	--	--	--	--	--	--	Heterokaryon incompatibility protein (HET);; Region found in RelA / SpoT proteins	Heterokaryon incompatibility protein 6, OR allele GN=het-6 OS=Neurospora crassa (strain ATCC 24698 / 74-OR23-1A / CBS 708.71 / DSM PE=4 SV=1	RelA/SpoT protein [[Clostridium] asparagiforme]
>AALT_g5809	456	433	987	1138	71.6389	66.9699	122.63	140.085	5.43e-07	1.25753	up	[O]	Posttranslational modification, protein turnover, chaperones	--	K12196|0.0|act:ACLA_037280|vacuolar sorting ATPase Vps4, putative	[O]	Posttranslational modification, protein turnover, chaperones	ATPase family associated with various cellular activities (AAA);; Vps4 C terminal oligomerisation domain;; MIT (microtubule interacting and transport) domain;; AAA domain;; Holliday junction DNA helicase ruvB N-terminus;; AAA domain (dynein-related subfamily);; RNA helicase;; AAA domain (Cdc48 subfamily)	Vacuolar protein sorting-associated protein 4 GN=YPR173C OS=Saccharomyces cerevisiae (strain ATCC 204508 / S288c) PE=1 SV=1	putative AAA-type ATPase Vps4 [uncultured organism]
>AALT_g5574	363	335	799	865	14.5879	13.4194	28.4554	29.8715	1.03e-06	1.25343	up	[GC]	--	--	--	[GC]	--	Glycosyltransferase family 28 N-terminal domain;; UDP-glucoronosyl and UDP-glucosyl transferase	Sterol 3-beta-glucosyltransferase GN=ATG26 OS=Yarrowia lipolytica (strain CLIB 122 / E 150) PE=3 SV=3	UDP-glucose--sterol glucosyltransferase [Desulfospira joergensenii]
>AALT_g307	107	63	194	212	15.4506	9.34068	27.713	29.0894	0.000197033	1.25188	up	[C]	Energy production and conversion	Biological Process: metabolic process (GO:0008152);; Molecular Function: oxidoreductase activity (GO:0016491);;	K11173|0.0|pno:SNOG_13060|hypothetical protein	[C]	Energy production and conversion	Iron-containing alcohol dehydrogenase;; Iron-containing alcohol dehydrogenase	Alcohol dehydrogenase 4 (Precursor) GN=adh4 OS=Schizosaccharomyces pombe (strain 972 / ATCC 24843) PE=2 SV=1	NAD-dependent methanol dehydrogenase [Acidobacteria bacterium DSM 100886]
>AALT_g2853	47	54	129	111	4.45591	5.27601	13.402	11.3422	0.00143875	1.25088	up	[G]	Carbohydrate transport and metabolism	--	--	--	--	Major Facilitator Superfamily	--	MFS transporter [Dysgonomonas capnocytophagoides]
>AALT_g3179	2421	1948	5035	5352	311.027	247.575	741.941	767.459	5.19e-06	1.24819	up	#N/A	#N/A	#N/A	#N/A	#N/A	#N/A	#N/A	#N/A	#N/A
>AALT_g7659	85	117	231	247	15.8211	22.4692	41.4834	43.101	0.000122372	1.24649	up	--	--	--	--	--	--	HPP family	--	--
>AALT_g10745	85	71	168	202	8.07862	6.83586	16.6312	19.5602	0.000313842	1.24508	up	[J]	Translation, ribosomal structure and biogenesis	--	--	[J]	Translation, ribosomal structure and biogenesis	Pumilio-family RNA binding repeat	mRNA-binding protein puf3 GN=puf3 OS=Schizosaccharomyces pombe (strain 972 / ATCC 24843) PE=2 SV=4	Pumilio-family RNA binding repeat [Chlamydia trachomatis]
>AALT_g9205	26	33	71	68	2.93028	3.7012	6.42638	5.89679	0.00868305	1.2394	up	#N/A	#N/A	#N/A	#N/A	#N/A	#N/A	#N/A	#N/A	#N/A
>AALT_g4483	540	519	1239	1260	54.3279	53.3172	110.019	109.652	6.28e-07	1.23912	up	--	--	--	--	--	--	RNA12 protein;; Archaeal ATPase;; RNA recognition motif. (a.k.a. RRM, RBD, or RNP domain)	Mitochondrial escape protein 2 (Precursor) GN=YME2 OS=Phaeosphaeria nodorum (strain SN15 / ATCC MYA-4574 / FGSC 10173) PE=3 SV=2	--
>AALT_g10675	40	45	101	99	5.84081	6.98154	16.654	16.2407	0.00295874	1.23643	up	--	--	--	--	--	--	Protein of unknown function (DUF3176)	--	--
>AALT_g2989	36	22	69	68	5.53184	3.60559	11.7175	11.0472	0.00882053	1.23635	up	--	--	--	K01230|0.0|pno:SNOG_11750|hypothetical protein	[G]	Carbohydrate transport and metabolism	Glycosyl hydrolase family 47	Probable mannosyl-oligosaccharide alpha-1,2-mannosidase 1B (Precursor) GN=mns1B OS=Aspergillus clavatus (strain ATCC 1007 / CBS 513.65 / DSM 816 / NCTC PE=3 SV=1	glycoside hydrolase family 47 [Acidobacteria bacterium SCGC AG-212-P17]
>AALT_g2245	422	466	1092	993	1132.89	1287.71	3379.58	2979.08	9.69e-07	1.23323	up	#N/A	#N/A	#N/A	#N/A	#N/A	#N/A	#N/A	#N/A	#N/A
>AALT_g7680	420	542	1274	979	113.984	147.687	293.871	225.762	0.000131566	1.23106	up	#N/A	#N/A	#N/A	#N/A	#N/A	#N/A	#N/A	#N/A	#N/A
>AALT_g5804	68	101	181	214	8.80433	12.7941	19.4196	22.0721	0.000313431	1.22933	up	#N/A	#N/A	#N/A	#N/A	#N/A	#N/A	#N/A	#N/A	#N/A
>AALT_g431	183	198	429	463	44.0566	48.7524	92.1074	97.7177	1.33e-05	1.22883	up	--	--	--	--	[U]	Intracellular trafficking, secretion, and vesicular transport	VHS domain;; GAT domain	Protein lsb5 GN=lsb5 OS=Schizosaccharomyces pombe (strain 972 / ATCC 24843) PE=3 SV=1	--
>AALT_g7143	84	89	183	222	23.7333	23.3942	43.5466	53.06	0.000279575	1.2285	up	--	--	--	--	--	--	Acetyltransferase (GNAT) domain;; Acetyltransferase (GNAT) family;; Acetyltransferase (GNAT) domain	--	--
>AALT_g9546	525	673	1597	1202	264.235	348.997	724.19	526.956	0.000378746	1.22754	up	[R]	General function prediction only	--	K07943|2e-113|pno:SNOG_01925|hypothetical protein	[UZ]	--	ADP-ribosylation factor family;; Ras family;; Gtr1/RagA G protein conserved region;; Miro-like protein;; 50S ribosome-binding GTPase;; Signal recognition particle receptor beta subunit;; Elongation factor Tu GTP binding domain	ADP-ribosylation factor-like protein alp41 GN=alp41 OS=Schizosaccharomyces pombe (strain 972 / ATCC 24843) PE=3 SV=1	small GTP-binding protein [Candidatus Korarchaeum cryptofilum]
>AALT_g3086	177	157	396	386	52.8848	48.866	116.446	110.629	2.2e-05	1.22704	up	[R]	General function prediction only	--	--	[R]	General function prediction only	Oxidoreductase family, NAD-binding Rossmann fold	Uncharacterized protein YMR315W GN=YMR315W OS=Saccharomyces cerevisiae (strain ATCC 204508 / S288c) PE=1 SV=1	oxidoreductase [Thermotoga sp. RQ2]
>AALT_g8981	108	107	240	263	26.073	26.6989	61.2701	64.6484	0.000123802	1.22696	up	[O]	Posttranslational modification, protein turnover, chaperones	--	K07393|0.0|pno:SNOG_02588|hypothetical protein	[O]	Posttranslational modification, protein turnover, chaperones	Glutathione S-transferase, N-terminal domain;; Glutathione S-transferase, C-terminal domain;; Glutathione S-transferase, C-terminal domain	Glutathione S-transferase omega-like 2 GN=gto2 OS=Schizosaccharomyces pombe (strain 972 / ATCC 24843) PE=3 SV=1	Uncharacterised protein [Chlamydia trachomatis]
>AALT_g8211	143	150	328	357	28.2928	30.3236	58.4831	62.5882	3.8e-05	1.22648	up	[IQR]	--	--	--	[R]	General function prediction only	short chain dehydrogenase;; KR domain	--	--
>AALT_g167	87	117	237	239	9.81663	13.6728	25.9513	25.7391	0.0001612	1.22602	up	[DO]	--	--	K03357|7e-61|pno:SNOG_02449|hypothetical protein	[DO]	--	Anaphase-promoting complex, subunit 10 (APC10)	Anaphase-promoting complex subunit 10 GN=apc10 OS=Schizosaccharomyces pombe (strain 972 / ATCC 24843) PE=1 SV=1	--
>AALT_g9705	145	152	410	284	28.2331	29.6952	69.0996	47.5964	0.00469197	1.22586	up	[T]	Signal transduction mechanisms	Molecular Function: catalytic activity (GO:0003824);;	K07179|0.0|pno:SNOG_14017|hypothetical protein	[TR]	--	RIO1 family;; Rio2, N-terminal;; Phosphotransferase enzyme family;; Lipopolysaccharide kinase (Kdo/WaaP) family	Serine/threonine-protein kinase rio2 GN=rio2 OS=Schizosaccharomyces pombe (strain 972 / ATCC 24843) PE=3 SV=2	hypothetical protein AYL33_002290 [Candidatus Bathyarchaeota archaeon B63]
>AALT_g7496	85	68	173	185	5.82487	4.72938	11.8419	12.4075	0.000440242	1.22516	up	[KL]	--	Molecular Function: organic cyclic compound binding (GO:0097159);; Molecular Function: heterocyclic compound binding (GO:1901363);;	--	[KL]	--	SNF2 family N-terminal domain;; HIRAN domain;; Helicase conserved C-terminal domain;; Zinc finger, C3HC4 type (RING finger);; Ring finger domain;; Zinc finger, C3HC4 type (RING finger);; Zinc finger, C3HC4 type (RING finger);; zinc-RING finger domain	DNA repair protein rad5 GN=rad8 OS=Schizosaccharomyces pombe (strain 972 / ATCC 24843) PE=1 SV=1	--
>AALT_g3242	984	1131	2584	2346	65.089	76.2181	159.541	142.893	1.08e-06	1.22312	up	[J]	Translation, ribosomal structure and biogenesis	Biological Process: translation (GO:0006412);; Molecular Function: ligase activity (GO:0016874);; Molecular Function: ion binding (GO:0043167);;	K01870|0.0|pno:SNOG_11841|hypothetical protein	[J]	Translation, ribosomal structure and biogenesis	tRNA synthetases class I (I, L, M and V);; Anticodon-binding domain of tRNA;; tRNA synthetases class I (M)	Isoleucine--tRNA ligase, cytoplasmic GN=ILS1 OS=Saccharomyces cerevisiae (strain ATCC 204508 / S288c) PE=1 SV=1	isoleucine--tRNA ligase [Halobacteriovorax marinus]
>AALT_g3410	47	31	90	92	1.47381	1.03234	2.68169	2.68401	0.00430164	1.21936	up	[R]	General function prediction only	--	--	[M]	Cell wall/membrane/envelope biogenesis	Ankyrin repeats (3 copies);; Ankyrin repeat;; Ankyrin repeats (many copies);; Ankyrin repeat;; Ankyrin repeats (many copies);; NACHT domain	--	hypothetical protein [Candidatus Amoebophilus asiaticus]
>AALT_g7330	235	210	609	426	88.1538	81.7813	267.002	184.087	0.00419818	1.21763	up	--	--	--	--	--	--	Copper/zinc superoxide dismutase (SODC)	--	Copper/zinc superoxide dismutase (SODC) [Chlamydia trachomatis]
>AALT_g9497	74	61	146	168	22.5329	18.8985	45.3749	50.4519	0.000764708	1.2168	up	[R]	General function prediction only	--	--	[R]	General function prediction only	Aldo/keto reductase family	Uncharacterized oxidoreductase C26F1.07 GN=SPAC26F1.07 OS=Schizosaccharomyces pombe (strain 972 / ATCC 24843) PE=3 SV=1	oxidoreductase [Streptomyces sp. CdTB01]
>AALT_g9461	34	38	80	87	7.50911	8.89724	18.3464	19.6858	0.00591019	1.21566	up	[MG]	--	Biological Process: response to stress (GO:0006950);; Biological Process: cellular process (GO:0009987);; Molecular Function: oxidoreductase activity (GO:0016491);; Biological Process: single-organism process (GO:0044699);;	--	[V]	Defense mechanisms	NAD dependent epimerase/dehydratase family;; 3-beta hydroxysteroid dehydrogenase/isomerase family;; Male sterility protein;; NADH(P)-binding;; Polysaccharide biosynthesis protein;; short chain dehydrogenase;; NmrA-like family	Aldehyde reductase 2 OS=Sporobolomyces salmonicolor PE=1 SV=3	3-beta hydroxysteroid dehydrogenase [Teredinibacter sp. 991H.S.0a.06]
>AALT_g10596	428	322	887	855	42.328	32.9887	88.2707	84.3773	1.94e-06	1.21397	up	--	--	--	--	--	--	--	Uncharacterized transcriptional regulatory protein C3C7.04 GN=SPAC3C7.04 OS=Schizosaccharomyces pombe (strain 972 / ATCC 24843) PE=3 SV=1	--
>AALT_g10002	49	59	110	140	3.84029	4.8278	7.50187	9.34074	0.00176167	1.21344	up	--	--	--	--	--	--	NACHT domain;; Ankyrin repeat	--	--
>AALT_g10925	32	38	89	73	2.6786	3.19044	6.99688	5.5932	0.00658675	1.21309	up	--	--	--	--	--	--	Fungal specific transcription factor domain;; Fungal Zn(2)-Cys(6) binuclear cluster domain	Uncharacterized transcriptional regulatory protein C3C7.04 GN=SPAC3C7.04 OS=Schizosaccharomyces pombe (strain 972 / ATCC 24843) PE=3 SV=1	--
>AALT_g10637	141	236	444	426	38.6401	65.4175	106.081	101.639	2.06e-05	1.21209	up	--	--	--	K08339|1e-137|pno:SNOG_03476|hypothetical protein	[O]	Posttranslational modification, protein turnover, chaperones	Autophagy protein Apg5	Autophagy protein 5 GN=ATG5 OS=Phaeosphaeria nodorum (strain SN15 / ATCC MYA-4574 / FGSC 10173) PE=3 SV=1	--
>AALT_g9034	374	707	1079	1407	35.7928	70.0482	97.3756	125.375	0.0057166	1.20808	up	[Q]	Secondary metabolites biosynthesis, transport and catabolism	--	--	--	--	DSBA-like thioredoxin domain;; Indoleamine 2,3-dioxygenase	--	hypothetical protein [Vulgatibacter incomptus]
>AALT_g10526	49	45	114	103	36.9263	34.4707	67.0954	60.2726	0.00285156	1.20703	up	#N/A	#N/A	#N/A	#N/A	#N/A	#N/A	#N/A	#N/A	#N/A
>AALT_g6116	355	380	868	827	18.5928	20.1478	39.7686	37.0078	2.57e-06	1.20697	up	--	--	--	--	[I]	Lipid transport and metabolism	Oxysterol-binding protein;; Ankyrin repeats (many copies);; Ankyrin repeats (many copies);; Ankyrin repeat;; Ankyrin repeats (3 copies);; PH domain;; Ankyrin repeat;; Pleckstrin homology domain	Oxysterol-binding protein homolog C2F12.05c GN=SPBC2F12.05c OS=Schizosaccharomyces pombe (strain 972 / ATCC 24843) PE=1 SV=2	Ankyrin [Sulfolobus islandicus Y.N.15.51]
>AALT_g4039	124	98	285	226	34.4335	28.8817	102.43	79.6076	0.000158248	1.20146	up	[S]	Function unknown	--	--	[S]	Function unknown	YIF1	Protein transport protein yif1 GN=hrf1 OS=Schizosaccharomyces pombe (strain 972 / ATCC 24843) PE=3 SV=1	--
>AALT_g3006	303	324	791	649	22.1842	23.5468	52.8276	42.4174	4.4e-06	1.20106	up	--	--	--	--	[R]	General function prediction only	Myotubularin-like phosphatase domain	Phosphoinositide 3-phosphatase GN=YMR1 OS=Saccharomyces cerevisiae (strain ATCC 204508 / S288c) PE=1 SV=1	--
>AALT_g4574	233	335	601	700	577.23	803.128	1506.44	1747.07	6.37e-06	1.19987	up	--	--	--	--	--	--	--	Uncharacterized protein B24G3.190 (Precursor) OS=Neurospora crassa (strain ATCC 24698 / 74-OR23-1A / CBS 708.71 / DSM PE=3 SV=1	--
>AALT_g2635	162	108	315	305	7.11854	4.89716	12.7086	12.1189	8.05e-05	1.19639	up	[KL]	--	--	--	[KL]	--	SNF2 family N-terminal domain;; Major Facilitator Superfamily;; Helicase conserved C-terminal domain	Uncharacterized ATP-dependent helicase C582.10c GN=SPBC582.10c OS=Schizosaccharomyces pombe (strain 972 / ATCC 24843) PE=1 SV=1	serine/threonine protein phosphatase [Methylobacterium aquaticum]
>AALT_g1879	324	454	894	882	139.21	182.715	332.408	312.443	3.08e-06	1.19481	up	[R]	General function prediction only	--	K06875|2e-48|pno:SNOG_00325|hypothetical protein	[D]	Cell cycle control, cell division, chromosome partitioning	Double-stranded DNA-binding domain	--	DNA-binding protein [Sulfolobus sp. JCM 16833]
>AALT_g8308	506	545	1181	1213	208.363	232.332	489.188	488.792	1.94e-06	1.1892	up	--	--	--	--	--	--	Acetyltransferase (GNAT) family;; Acetyltransferase (GNAT) domain;; Acetyltransferase (GNAT) domain	--	--
>AALT_g9667	38	98	154	154	22.1976	58.3726	83.7801	80.1689	0.00913743	1.18854	up	[Q]	Secondary metabolites biosynthesis, transport and catabolism	--	--	--	--	Isochorismatase family	--	isochorismatase [Pseudomonas sp. TTU2014-080ASC]
>AALT_g2276	59	29	94	107	8.91703	4.70036	14.0171	15.4637	0.0040294	1.186	up	[MR]	--	Molecular Function: catalytic activity (GO:0003824);; Biological Process: cellular amino acid catabolic process (GO:0009063);;	K01684|0.0|pno:SNOG_09633|hypothetical protein	--	--	Enolase C-terminal domain-like;; Mandelate racemase / muconate lactonizing enzyme, N-terminal domain;; Mandelate racemase / muconate lactonizing enzyme, C-terminal domain	--	galactonate dehydratase [Asticcacaulis excentricus]
>AALT_g2	466	451	1082	1002	31.957	31.1097	69.9386	64.0556	2.56e-06	1.18492	up	[I]	Lipid transport and metabolism	Molecular Function: phospholipase activity (GO:0004620);; Molecular Function: phosphoric diester hydrolase activity (GO:0008081);;	K01115|0.0|ssl:SS1G_01809|hypothetical protein	[I]	Lipid transport and metabolism	PLD-like domain;; Phospholipase D Active site motif	Phospholipase D1 GN=SPO14 OS=Saccharomyces cerevisiae (strain ATCC 204508 / S288c) PE=1 SV=3	hypothetical protein [Lysobacter sp. Root690]
>AALT_g4425	105	114	280	217	18.5071	21.0052	50.0176	39.0544	0.000227758	1.18401	up	[GEPR]	--	--	--	[R]	General function prediction only	Sugar (and other) transporter;; Major Facilitator Superfamily	Maltose permease MAL61 GN=MAL61 OS=Saccharomyces cerevisiae (Baker&apos;s yeast) PE=2 SV=1	Permease of the major facilitator superfamily [Pseudomonas amygdali pv. eriobotryae]
>AALT_g4385	72	82	181	168	38.471	43.9706	109.213	100.628	0.000782011	1.18239	up	#N/A	#N/A	#N/A	#N/A	#N/A	#N/A	#N/A	#N/A	#N/A
>AALT_g3876	479	491	1185	1011	38.6959	39.9666	92.684	79.9618	2.63e-06	1.17995	up	--	--	--	K03235|0.0|pno:SNOG_07726|hypothetical protein	[EJ]	--	ABC transporter;; AAA domain;; RecF/RecN/SMC N terminal domain;; P-loop containing region of AAA domain;; AAA domain;; Miro-like protein;; 50S ribosome-binding GTPase;; AAA domain;; AAA ATPase domain;; Protein of unknown function, DUF258;; NACHT domain;; Chromo (CHRromatin Organisation MOdifier) domain;; Protein of unknown function (DUF1602)	[NU+] prion formation protein 1 GN=NEW1 OS=Saccharomyces cerevisiae (strain ATCC 204508 / S288c) PE=1 SV=1	hypothetical protein [Rhizobium sp. AAP43]
>AALT_g5692	76	84	185	177	19.2416	21.1543	43.3534	39.7952	0.000712418	1.17972	up	--	--	--	--	--	--	Serine hydrolase (FSH1)	--	--
>AALT_g1533	152	161	359	349	16.3511	16.989	34.4164	32.954	6.79e-05	1.17899	up	#N/A	#N/A	#N/A	#N/A	#N/A	#N/A	#N/A	#N/A	#N/A
>AALT_g7141	38	73	141	109	4.71161	9.47495	18.3103	13.6951	0.00832381	1.17826	up	--	--	--	K05535|6e-103|pno:SNOG_15525|hypothetical protein	--	--	Mannosyltransferase putative	Alpha-1,2-mannosyltransferase MNN2 GN=YBR0220 OS=Saccharomyces cerevisiae (strain ATCC 204508 / S288c) PE=1 SV=1	hypothetical protein [Pedobacter sp. V48]
>AALT_g11377	93	114	233	234	5.74111	7.21605	14.3735	14.2463	0.000312641	1.17656	up	[L]	Replication, recombination and repair	--	--	[A]	RNA processing and modification	Helicase associated domain (HA2);; Helicase conserved C-terminal domain;; AAA domain;; DEAD/DEAH box helicase;; Oligonucleotide/oligosaccharide-binding (OB)-fold	Uncharacterized helicase C15C4.05 GN=SPBC15C4.05 OS=Schizosaccharomyces pombe (strain 972 / ATCC 24843) PE=3 SV=1	ATP-dependent helicase [Pseudomonas nitroreducens]
>AALT_g9951	116	108	254	252	13.3485	12.5853	26.0938	25.4842	0.000232149	1.17581	up	[E]	Amino acid transport and metabolism	--	--	[E]	Amino acid transport and metabolism	FAD dependent oxidoreductase	D-amino-acid oxidase GN=dao1 OS=Schizosaccharomyces pombe (strain 972 / ATCC 24843) PE=3 SV=1	amino acid oxidase [Streptomyces decoyicus]
>AALT_g7189	63	80	175	147	10.687	14.1911	31.5497	25.4895	0.0011167	1.17419	up	--	--	--	K01771|8e-109|ssl:SS1G_06734|hypothetical protein	--	--	Phosphatidylinositol-specific phospholipase C, X domain	--	MULTISPECIES: phosphatidylinositol diacylglycerol-lyase [Yersinia]
>AALT_g638	99	119	274	217	10.2228	12.0772	22.9712	17.9767	0.000272532	1.17404	up	[J]	Translation, ribosomal structure and biogenesis	--	--	[J]	Translation, ribosomal structure and biogenesis	Putative diphthamide synthesis protein	Diphthamide biosynthesis protein 2 GN=dph2 OS=Neosartorya fumigata (strain ATCC MYA-4609 / Af293 / CBS 101355 / FGSC PE=3 SV=1	--
>AALT_g8815	80	77	181	173	21.7269	21.8694	48.0994	44.7391	0.000803584	1.17348	up	#N/A	#N/A	#N/A	#N/A	#N/A	#N/A	#N/A	#N/A	#N/A
>AALT_g8627	193	217	485	438	15.3886	17.4554	34.8224	30.769	2.97e-05	1.17269	up	--	--	--	--	[I]	Lipid transport and metabolism	Patatin-like phospholipase	--	hypothetical protein IM40_04965 [Candidatus Caedibacter acanthamoebae]
>AALT_g1232	93	108	238	214	56.5435	64.9301	162.992	141.667	0.000369444	1.17142	up	#N/A	#N/A	#N/A	#N/A	#N/A	#N/A	#N/A	#N/A	#N/A
>AALT_g6798	53	64	138	125	44.4739	56.147	122.5	108.095	0.00218736	1.17121	up	--	--	--	--	--	--	Basic region leucine zipper	Regulatory protein cys-3 GN=cys-3 OS=Neurospora crassa (strain ATCC 24698 / 74-OR23-1A / CBS 708.71 / DSM PE=1 SV=1	--
>AALT_g8269	189	191	379	476	644.937	655.233	1467.57	1729.17	3.91e-05	1.17082	up	#N/A	#N/A	#N/A	#N/A	#N/A	#N/A	#N/A	#N/A	#N/A
>AALT_g2496	42	56	118	102	11.2071	15.0672	31.9064	27.4591	0.00377766	1.17024	up	--	--	--	--	--	--	RTA1 like protein	Sphingoid long-chain base transporter RSB1 GN=RSB1 OS=Saccharomyces cerevisiae (strain Lalvin EC1118 / Prise de mousse) PE=3 SV=1	--
>AALT_g9327	99	122	237	259	36.7223	44.8808	79.7396	86.7135	0.000279575	1.16909	up	#N/A	#N/A	#N/A	#N/A	#N/A	#N/A	#N/A	#N/A	#N/A
>AALT_g10111	68	43	126	124	53.6455	36.8135	123.773	121.434	0.00248848	1.16797	up	#N/A	#N/A	#N/A	#N/A	#N/A	#N/A	#N/A	#N/A	#N/A
>AALT_g9376	101	122	274	226	83.2229	106.647	273.724	216.357	0.000277195	1.16757	up	--	--	--	--	--	--	Nuclear pore assembly and biogenesis	--	--
>AALT_g1382	193	284	607	458	78.4983	117.17	255.037	185.236	0.00190742	1.16333	up	[F]	Nucleotide transport and metabolism	--	K00601|7e-86|pno:SNOG_13738|hypothetical protein	[G]	Carbohydrate transport and metabolism	Formyl transferase	Phosphoribosylglycinamide formyltransferase GN=ade5 OS=Schizosaccharomyces pombe (strain 972 / ATCC 24843) PE=2 SV=1	phosphoribosylglycinamide formyltransferase [Ardenticatena maritima]
>AALT_g6501	330	219	663	567	71.8394	49.7253	137.051	114.283	2.75e-05	1.16085	up	[MG]	--	--	--	[V]	Defense mechanisms	NAD dependent epimerase/dehydratase family;; 3-beta hydroxysteroid dehydrogenase/isomerase family;; Male sterility protein;; NADH(P)-binding	Aldehyde reductase 2 OS=Sporobolomyces salmonicolor PE=1 SV=3	epimerase, partial [Oleiphilus sp. HI0009]
>AALT_g2139	219	265	540	538	31.247	38.7775	74.2218	73.4498	2.32e-05	1.15793	up	--	--	--	--	--	--	F-box-like	--	--
>AALT_g9242	550	482	1092	1211	131.334	119.273	276.909	305.766	3.76e-06	1.15765	up	--	--	--	--	[MW]	--	Fasciclin domain	--	hypothetical protein [Aquimarina latercula]
>AALT_g9591	575	640	1278	1421	561.385	636.096	1459.2	1639.67	3.67e-06	1.1533	up	#N/A	#N/A	#N/A	#N/A	#N/A	#N/A	#N/A	#N/A	#N/A
>AALT_g6295	57	47	108	122	39.855	34.2246	91.9252	101.428	0.00395595	1.14405	up	#N/A	#N/A	#N/A	#N/A	#N/A	#N/A	#N/A	#N/A	#N/A
>AALT_g5034	95	85	218	179	20.0044	18.7357	47.0905	38.3756	0.000775921	1.14099	up	[F]	Nucleotide transport and metabolism	--	--	--	--	Permease for cytosine/purines, uracil, thiamine, allantoin	Purine-cytosine permease FCY21 GN=FCY21 OS=Saccharomyces cerevisiae (strain ATCC 204508 / S288c) PE=1 SV=2	hypothetical protein [Thiomonas bhubaneswarensis]
>AALT_g9643	596	501	1236	1182	59.904	50.7976	136.644	128.526	5.06e-06	1.13947	up	--	--	--	--	[O]	Posttranslational modification, protein turnover, chaperones	Hsp70 protein	Heat shock 70 kDa protein (Precursor) GN=AN6010 OS=Emericella nidulans (strain FGSC A4 / ATCC 38163 / CBS 112.46 / NRRL PE=1 SV=1	hypothetical protein [Fischerella sp. PCC 9339]
>AALT_g7507	267	300	680	567	135.728	153.141	389.45	316.038	2.06e-05	1.13904	up	--	--	--	--	--	--	ER membrane protein SH3	Secretory component protein SHR3 GN=SHR3 OS=Saccharomyces cerevisiae (strain ATCC 204508 / S288c) PE=1 SV=2	--
>AALT_g8074	214	263	505	543	23.9864	30.4162	54.9685	58.8988	3.5e-05	1.13835	up	[I]	Lipid transport and metabolism	--	K00645|0.0|pno:SNOG_05217|hypothetical protein	[I]	Lipid transport and metabolism	short chain dehydrogenase;; Acyl transferase domain;; Enoyl-(Acyl carrier protein) reductase;; KR domain	Malonyl CoA-acyl carrier protein transacylase, mitochondrial (Precursor) GN=mct1 OS=Schizosaccharomyces pombe (strain 972 / ATCC 24843) PE=3 SV=1	--
>AALT_g8828	63	68	146	142	19.1723	21.3965	40.699	39.6766	0.00221798	1.13808	up	[C]	Energy production and conversion	--	--	[C]	Energy production and conversion	Aldo/keto reductase family	Putative aryl-alcohol dehydrogenase C977.14c GN=SPAC977.14c OS=Schizosaccharomyces pombe (strain 972 / ATCC 24843) PE=1 SV=1	aldo/keto reductase [Burkholderia sp. LMG 29321]
>AALT_g7868	426	393	862	940	89.8222	87.2739	166.064	180.597	8.35e-06	1.13773	up	--	--	--	K12178|0.0|pno:SNOG_04317|hypothetical protein	[OT]	--	PCI domain	COP9 signalosome complex subunit 4 GN=csnD OS=Emericella nidulans (strain FGSC A4 / ATCC 38163 / CBS 112.46 / NRRL PE=1 SV=2	--
>AALT_g3339	85	64	180	148	4.2269	3.24266	8.45196	6.75627	0.00145544	1.13662	up	[L]	Replication, recombination and repair	--	--	[L]	Replication, recombination and repair	ATPase family associated with various cellular activities (AAA);; Rad17 cell cycle checkpoint protein;; AAA domain	Telomere length regulation protein elg1 GN=elg1 OS=Schizosaccharomyces pombe (strain 972 / ATCC 24843) PE=1 SV=1	--
>AALT_g1782	68	64	145	145	40.4429	40.2726	90.1611	89.7165	0.00218969	1.13579	up	[KR]	--	--	--	--	--	Acetyltransferase (GNAT) family	--	GCN5 family acetyltransferase [Agreia sp. Leaf244]
>AALT_g12	97	71	197	171	11.6048	9.06913	22.2894	18.7969	0.00109099	1.12921	up	--	--	--	--	[Q]	Secondary metabolites biosynthesis, transport and catabolism	Flavin containing amine oxidoreductase;; NAD(P)-binding Rossmann-like domain;; Pyridine nucleotide-disulphide oxidoreductase;; FAD dependent oxidoreductase;; FAD binding domain;; FAD binding domain;; Thi4 family	Corticosteroid-binding protein GN=CBP1 OS=Candida albicans (strain SC5314 / ATCC MYA-2876) PE=1 SV=2	MULTISPECIES: hypothetical protein [Marinomonas]
>AALT_g4340	772	712	1552	1687	6180.18	5532.13	11274.9	12023	5.77e-06	1.12612	up	--	--	--	--	--	--	Peptidase inhibitor I9	Uncharacterized protein YHR138C (Precursor) GN=YHR138C OS=Saccharomyces cerevisiae (strain ATCC 204508 / S288c) PE=1 SV=1	--
>AALT_g2666	89	89	205	183	11.7989	12.25	28.0546	24.9669	0.000999359	1.12506	up	[E]	Amino acid transport and metabolism	--	K01293|0.0|pno:SNOG_06599|hypothetical protein	[E]	Amino acid transport and metabolism	Peptidase family M20/M25/M40;; Peptidase dimerisation domain	Carboxypeptidase S GN=CPS1 OS=Saccharomyces cerevisiae (strain ATCC 204508 / S288c) PE=1 SV=2	carboxypeptidase PM20D1 [Paraglaciecola polaris]
>AALT_g2776	246	201	502	473	40.6228	33.7575	89.366	81.7727	5.18e-05	1.12409	up	--	--	--	--	--	--	--	--	hypothetical protein [Methylobacterium aquaticum]
>AALT_g3987	87	61	164	159	6.38773	4.68591	12.1495	11.8442	0.00173	1.12347	up	[V]	Defense mechanisms	Molecular Function: hydrolase activity (GO:0016787);;	K05658|0.0|pno:SNOG_05636|hypothetical protein	[Q]	Secondary metabolites biosynthesis, transport and catabolism	ABC transporter transmembrane region;; ABC transporter;; RecF/RecN/SMC N terminal domain;; AAA domain;; AAA domain;; AAA ATPase domain;; AAA domain;; AAA domain;; P-loop containing region of AAA domain;; Predicted ATPase of the ABC class;; Protein of unknown function, DUF258;; Protein of unknown function (DUF1602);; Protein of unknown function (DUF1602)	Leptomycin B resistance protein pmd1 GN=pmd1 OS=Schizosaccharomyces pombe (strain 972 / ATCC 24843) PE=3 SV=2	ABC transporter [Kutzneria albida]
>AALT_g2253	34	47	85	91	3.85635	5.26906	8.8308	9.31151	0.00976316	1.12345	up	[I]	Lipid transport and metabolism	--	--	[I]	Lipid transport and metabolism	Acyl-CoA dehydrogenase, C-terminal domain;; Acyl-CoA dehydrogenase, middle domain;; Acyl-CoA dehydrogenase, N-terminal domain	Acyl-coenzyme A oxidase GN=POX1 OS=Debaryomyces hansenii (strain ATCC 36239 / CBS 767 / JCM 1990 / NBRC PE=3 SV=2	acyl-CoA dehydrogenase [Sphingopyxis sp. 113P3]
>AALT_g3746	254	294	600	591	55.4413	68.4287	121.854	116.39	3.12e-05	1.12216	up	[IQR]	--	--	--	[Q]	Secondary metabolites biosynthesis, transport and catabolism	short chain dehydrogenase	--	short-chain dehydrogenase [Paenibacillus sp. FSL R7-269]
>AALT_g7418	66	68	139	152	5.53889	5.92587	11.6507	12.5444	0.00253048	1.11989	up	--	--	Molecular Function: catalytic activity (GO:0003824);;	--	[Q]	Secondary metabolites biosynthesis, transport and catabolism	Pyridine nucleotide-disulphide oxidoreductase;; Pyridine nucleotide-disulphide oxidoreductase;; NAD(P)-binding Rossmann-like domain;; Flavin-binding monooxygenase-like;; Flavin containing amine oxidoreductase;; Pyridine nucleotide-disulphide oxidoreductase;; Glucose inhibited division protein A;; L-lysine 6-monooxygenase (NADPH-requiring);; Thi4 family;; Alanine dehydrogenase/PNT, C-terminal doma…	--	hypothetical protein [Candidatus Amoebophilus asiaticus]
>AALT_g8798	68	33	104	116	11.5232	5.92921	18.3892	19.9828	0.00594811	1.11743	up	[GEPR]	--	--	--	[R]	General function prediction only	Sugar (and other) transporter;; Major Facilitator Superfamily	Uncharacterized MFS-type transporter PB1E7.08c GN=SPAPB1E7.08c OS=Schizosaccharomyces pombe (strain 972 / ATCC 24843) PE=1 SV=1	potential transporter [Candida albicans SC5314]
>AALT_g375	554	598	1267	1226	50.3228	55.1459	111.317	108.058	8.33e-06	1.11532	up	--	--	--	--	[YU]	--	HEAT repeat;; HEAT repeats;; HEAT-like repeat;; Importin-beta N-terminal domain;; Armadillo/beta-catenin-like repeat;; Vacuolar 14 Fab1-binding region;; Adaptin N terminal region;; non-SMC mitotic condensation complex subunit 1;; UME (NUC010) domain	Probable importin subunit beta-4 GN=kap123 OS=Schizosaccharomyces pombe (strain 972 / ATCC 24843) PE=3 SV=1	Karyopherin (importin) beta [Chlamydia trachomatis]
>AALT_g9269	1077	888	2104	2153	479.522	404.218	1090.05	1110.24	8.23e-06	1.11433	up	--	--	--	--	--	--	Chitin recognition protein	Killer toxin subunit beta (Precursor) OS=Kluyveromyces lactis (strain ATCC 8585 / CBS 2359 / DSM 70799 / NBRC PE=1 SV=1	--
>AALT_g10949	407	354	900	745	73.4001	68.5413	170.314	139.289	1.63e-05	1.1117	up	[P]	Inorganic ion transport and metabolism	--	--	[Q]	Secondary metabolites biosynthesis, transport and catabolism	Pyridine nucleotide-disulphide oxidoreductase;; Flavin-binding monooxygenase-like;; Pyridine nucleotide-disulphide oxidoreductase;; L-lysine 6-monooxygenase (NADPH-requiring);; NAD(P)-binding Rossmann-like domain;; Pyridine nucleotide-disulphide oxidoreductase	--	hypothetical protein [Myxococcus fulvus]
>AALT_g1815	567	603	1312	1213	66.2465	71.0171	160.909	146.508	8.9e-06	1.11123	up	[G]	Carbohydrate transport and metabolism	--	K00854|0.0|pno:SNOG_00277|hypothetical protein	[G]	Carbohydrate transport and metabolism	FGGY family of carbohydrate kinases, C-terminal domain;; FGGY family of carbohydrate kinases, N-terminal domain	Probable D-xylulose kinase A GN=xkiA OS=Aspergillus clavatus (strain ATCC 1007 / CBS 513.65 / DSM 816 / NCTC PE=2 SV=1	hypothetical protein AMK73_07700 [Planctomycetes bacterium SM23_32]
>AALT_g8143	219	226	452	507	66.608	71.6955	132.445	144.749	7.17e-05	1.10884	up	[IQR]	--	--	--	[R]	General function prediction only	short chain dehydrogenase;; Enoyl-(Acyl carrier protein) reductase;; KR domain	L-xylulose reductase GN=lxr1 OS=Hypocrea jecorina (Trichoderma reesei) PE=2 SV=1	--
>AALT_g5906	84	101	216	182	64.8326	77.459	209.024	170.893	0.001129	1.10788	up	--	--	--	--	[R]	General function prediction only	Cytochrome b5-like Heme/Steroid binding domain	Damage response protein 1 GN=DAP1 OS=Saccharomyces cerevisiae (strain ATCC 204508 / S288c) PE=1 SV=1	hypothetical protein AMJ63_09220 [Myxococcales bacterium SG8_38_1]
>AALT_g7759	328	333	753	670	155.261	154.499	359.145	317.215	2.51e-05	1.10724	up	[J]	Translation, ribosomal structure and biogenesis	--	--	[R]	General function prediction only	Translation initiation factor SUI1	Translation machinery-associated protein 22 GN=tma-22 OS=Neurospora crassa (strain ATCC 24698 / 74-OR23-1A / CBS 708.71 / DSM PE=3 SV=1	--
>AALT_g1978	328	261	680	590	40.2753	33.2847	81.4115	70.9494	3.19e-05	1.10722	up	[M]	Cell wall/membrane/envelope biogenesis	Molecular Function: transferase activity (GO:0016740);;	K00693|0.0|pno:SNOG_15514|hypothetical protein	[G]	Carbohydrate transport and metabolism	Glycogen synthase;; Glycosyl transferases group 1	Glycogen [starch] synthase OS=Neurospora crassa (strain ATCC 24698 / 74-OR23-1A / CBS 708.71 / DSM PE=2 SV=2	glycogen synthase [Leptonema illini DSM 21528]
>AALT_g2825	196	221	480	417	11.003	12.7217	25.6526	22.0037	9.19e-05	1.10708	up	[G]	Carbohydrate transport and metabolism	--	--	[I]	Lipid transport and metabolism	Enoyl-(Acyl carrier protein) reductase;; short chain dehydrogenase;; Polysaccharide deacetylase;; NADH(P)-binding;; KR domain;; NAD dependent epimerase/dehydratase family	--	hypothetical protein [Yersinia pestis]
>AALT_g1504	72	80	146	181	14.3009	16.2209	28.1725	33.7854	0.00204413	1.10701	up	--	--	--	--	[R]	General function prediction only	Galactose oxidase, central domain;; Galactose oxidase, central domain;; Kelch motif;; Kelch motif;; Kelch motif;; Kelch motif	Tip elongation aberrant protein 3 GN=tea3 OS=Schizosaccharomyces pombe (strain 972 / ATCC 24843) PE=1 SV=1	LuxR family transcriptional regulator [Oscillochloris trichoides]
>AALT_g11372	51	75	143	127	23.8068	35.1867	68.0044	60.8274	0.00369808	1.10402	up	#N/A	#N/A	#N/A	#N/A	#N/A	#N/A	#N/A	#N/A	#N/A
>AALT_g7431	382	498	1010	876	44.4915	57.2556	112.321	95.88	1.58e-05	1.10314	up	[QR]	--	--	--	[R]	General function prediction only	Methyltransferase domain;; Methyltransferase domain;; Methyltransferase domain;; Methyltransferase domain;; Methyltransferase domain;; Methyltransferase domain;; ubiE/COQ5 methyltransferase family	tRNA(Thr) (cytosine(32)-N(3))-methyltransferase GN=YOR240W OS=Saccharomyces cerevisiae (strain ATCC 204508 / S288c) PE=1 SV=3	hypothetical protein APR53_03540 [Methanoculleus sp. SDB]
>AALT_g7154	85	93	200	181	90.6696	97.4289	184.304	164.298	0.00139364	1.09964	up	--	--	--	K11568|1e-27|pno:SNOG_14989|hypothetical protein	--	--	DASH complex subunit Dad3	--	--
>AALT_g7537	135	94	233	258	17.7428	12.8104	28.1902	30.3967	0.000630679	1.09782	up	[IQ]	--	--	--	[I]	Lipid transport and metabolism	AMP-binding enzyme;; AMP-binding enzyme C-terminal domain	Putative acyl-coenzyme A synthetase GN=AN10074 OS=Emericella nidulans (strain FGSC A4 / ATCC 38163 / CBS 112.46 / NRRL PE=3 SV=1	--
>AALT_g1120	116	142	296	255	22.5746	28.0241	59.0821	49.8954	0.000476669	1.09748	up	#N/A	#N/A	#N/A	#N/A	#N/A	#N/A	#N/A	#N/A	#N/A
>AALT_g619	282	321	660	628	121.731	137.029	337.21	315.16	3.91e-05	1.09699	up	[O]	Posttranslational modification, protein turnover, chaperones	--	K10575|6e-110|pno:SNOG_06460|hypothetical protein	[O]	Posttranslational modification, protein turnover, chaperones	Ubiquitin-conjugating enzyme	Ubiquitin-conjugating enzyme E2 15 GN=ubc15 OS=Schizosaccharomyces pombe (strain 972 / ATCC 24843) PE=3 SV=1	hypothetical protein [Pseudomonas putida]
>AALT_g4737	103	100	240	193	22.1179	22.0745	56.6651	43.9779	0.00100143	1.09351	up	--	--	--	--	--	--	Ribonucleotide reductase inhibitor	--	--
>AALT_g5569	745	608	1594	1295	47.7865	38.918	86.1816	69.7753	1.94e-05	1.0934	up	--	--	--	--	--	--	Heterokaryon incompatibility protein Het-C	--	PhcA [Pseudomonas syringae]
>AALT_g7633	63	59	131	129	24.6401	23.3321	49.5424	49.8566	0.00436801	1.09186	up	#N/A	#N/A	#N/A	#N/A	#N/A	#N/A	#N/A	#N/A	#N/A
>AALT_g10898	844	968	1863	1989	2436.01	2945.11	4862.53	5037.89	1.31e-05	1.09015	up	#N/A	#N/A	#N/A	#N/A	#N/A	#N/A	#N/A	#N/A	#N/A
>AALT_g2043	198	179	414	387	9.67536	9.04927	19.3587	17.6491	0.000168579	1.08715	up	[L]	Replication, recombination and repair	--	--	[R]	General function prediction only	DEAD/DEAH box helicase;; Type III restriction enzyme, res subunit;; Helicase conserved C-terminal domain	Uncharacterized helicase C694.02 GN=SPAC694.02 OS=Schizosaccharomyces pombe (strain 972 / ATCC 24843) PE=3 SV=1	RNA helicase [Frondihabitans sp. Leaf304]
>AALT_g8300	261	175	455	471	50.7467	33.8994	76.3216	78.1117	0.00011008	1.0838	up	[R]	General function prediction only	--	--	[Q]	Secondary metabolites biosynthesis, transport and catabolism	Zinc-binding dehydrogenase;; Alcohol dehydrogenase GroES-like domain;; Zinc-binding dehydrogenase	Alcohol dehydrogenase 1 GN=alcA OS=Emericella nidulans (strain FGSC A4 / ATCC 38163 / CBS 112.46 / NRRL PE=3 SV=2	--
>AALT_g611	45	75	131	122	19.9112	33.16	55.5913	49.2642	0.00535149	1.08171	up	#N/A	#N/A	#N/A	#N/A	#N/A	#N/A	#N/A	#N/A	#N/A
>AALT_g3774	359	472	944	810	18.5775	24.5593	43.2636	36.834	2.7e-05	1.08119	up	--	--	--	--	[S]	Function unknown	NUC173 domain	Ribosomal RNA-processing protein 12 GN=RRP12 OS=Saccharomyces cerevisiae (strain ATCC 204508 / S288c) PE=1 SV=1	--
>AALT_g7994	145	147	300	317	136.375	140.042	313.068	325.919	0.000408966	1.08027	up	#N/A	#N/A	#N/A	#N/A	#N/A	#N/A	#N/A	#N/A	#N/A
>AALT_g5803	162	122	306	295	72.46	57.952	162.852	154.166	0.00043023	1.07967	up	[R]	General function prediction only	--	--	[T]	Signal transduction mechanisms	Rhomboid family	Rhomboid protein 1, mitochondrial (Precursor) GN=PCP1 OS=Saccharomyces cerevisiae (strain ATCC 204508 / S288c) PE=1 SV=1	rhomboid family intramembrane serine protease [Dehalococcoides mccartyi]
>AALT_g10649	173	124	346	282	17.2816	12.4978	36.3915	29.1157	0.000382003	1.07809	up	[H]	Coenzyme transport and metabolism	--	K08337|0.0|pno:SNOG_14934|hypothetical protein	[H]	Coenzyme transport and metabolism	ThiF family	Ubiquitin-like modifier-activating enzyme ATG7 GN=ATG7 OS=Ajellomyces capsulata (strain NAm1 / WU24) PE=3 SV=1	--
>AALT_g9082	72	64	137	150	6.16604	5.70663	10.7538	11.3649	0.0037878	1.07716	up	--	--	--	--	--	--	Protein kinase domain;; Protein tyrosine kinase	--	--
>AALT_g10749	464	480	1073	917	23.1311	24.5914	48.5103	40.7433	2.27e-05	1.07712	up	[O]	Posttranslational modification, protein turnover, chaperones	--	--	[R]	General function prediction only	Protein of unknown function, DUF255;; Thioredoxin-like	--	thioredoxin domain-containing protein [Chloroherpeton thalassium]
>AALT_g7509	1330	1344	2568	3068	252.674	266.012	462.742	554.776	2.65e-05	1.07657	up	[C]	Energy production and conversion	Molecular Function: catalytic activity (GO:0003824);; Biological Process: metabolic process (GO:0008152);;	K00016|8e-113|pno:SNOG_10492|hypothetical protein	[C]	Energy production and conversion	lactate/malate dehydrogenase, NAD binding domain;; lactate/malate dehydrogenase, alpha/beta C-terminal domain	L-lactate dehydrogenase A GN=LDHA OS=Rhizopus oryzae (Mucormycosis agent) PE=3 SV=1	--
>AALT_g3330	259	184	469	466	38.055	27.9156	61.4247	60.6658	0.00012279	1.07531	up	[Q]	Secondary metabolites biosynthesis, transport and catabolism	--	--	[Q]	Secondary metabolites biosynthesis, transport and catabolism	Cytochrome P450	Cytochrome P450 67 (Fragment) GN=CYP67 OS=Uromyces fabae (Rust fungus) PE=2 SV=1	cytochrome P450 [Streptomyces aureus]
>AALT_g9843	120	166	274	326	39.0957	52.6509	89.2985	103.742	0.000507102	1.0728	up	[O]	Posttranslational modification, protein turnover, chaperones	--	K06693|1e-108|pno:SNOG_14231|hypothetical protein	[O]	Posttranslational modification, protein turnover, chaperones	PDZ domain (Also known as DHR or GLGF)	Probable 26S proteasome regulatory subunit p27 GN=NAS2 OS=Saccharomyces cerevisiae (strain ATCC 204508 / S288c) PE=1 SV=1	--
>AALT_g11502	833	826	1758	1721	180.941	188.432	416.759	390.81	1.86e-05	1.06913	up	[RTKL]	--	--	K04464|0.0|pcs:Pc22g03870|Pc22g03870	[T]	Signal transduction mechanisms	Protein kinase domain;; Protein tyrosine kinase	Mitogen-activated protein kinase spm1 GN=spm1 OS=Schizosaccharomyces pombe (strain 972 / ATCC 24843) PE=1 SV=1	kinase domain-containing protein [Chlamydia trachomatis]
>AALT_g6829	128	193	379	292	60.6749	92.9413	164.497	124.157	0.00323425	1.06849	up	[F]	Nucleotide transport and metabolism	--	K14535|7e-116|pno:SNOG_09420|hypothetical protein	[F]	Nucleotide transport and metabolism	AAA domain;; AAA domain;; AAA domain;; AAA domain;; Shikimate kinase;; Adenylate kinase;; ATPase family associated with various cellular activities (AAA);; Chromatin associated protein KTI12	Adenylate kinase isoenzyme 6 homolog GN=SPCC830.11c OS=Schizosaccharomyces pombe (strain 972 / ATCC 24843) PE=3 SV=1	kinase [Candidatus Bathyarchaeota archaeon B24]
>AALT_g3316	133	122	303	231	30.0521	29.0693	67.9738	51.6835	0.000733764	1.06645	up	#N/A	#N/A	#N/A	#N/A	#N/A	#N/A	#N/A	#N/A	#N/A
>AALT_g11663	147	145	318	292	15.9158	16.4321	33.3008	29.577	0.000521867	1.06358	up	[L]	Replication, recombination and repair	--	K13117|0.0|pno:SNOG_08770|hypothetical protein	[A]	RNA processing and modification	Oligonucleotide/oligosaccharide-binding (OB)-fold;; Helicase associated domain (HA2);; Helicase conserved C-terminal domain;; DEAD/DEAH box helicase	Pre-mRNA-splicing factor ATP-dependent RNA helicase prp22 GN=prp22 OS=Schizosaccharomyces pombe (strain 972 / ATCC 24843) PE=1 SV=1	ATP-dependent RNA helicase dhx8 [Parcubacteria group bacterium GW2011_GWF2_43_11]
>AALT_g3913	61	64	137	124	8.31648	9.10924	19.4476	17.0582	0.00552781	1.06345	up	--	--	--	--	--	--	Eukaryotic aspartyl protease	--	--
>AALT_g153	728	891	1775	1590	251.61	304.087	603.532	542.798	2.37e-05	1.05829	up	[F]	Nucleotide transport and metabolism	Biological Process: nucleoside metabolic process (GO:0009116);; Molecular Function: transferase activity (GO:0016740);; Biological Process: purine-containing compound salvage (GO:0043101);;	K00759|3e-125|pno:SNOG_09887|hypothetical protein	[F]	Nucleotide transport and metabolism	Phosphoribosyl transferase domain	Adenine phosphoribosyltransferase GN=APT1 OS=Debaryomyces hansenii (strain ATCC 36239 / CBS 767 / JCM 1990 / NBRC PE=3 SV=1	adenine phosphoribosyltransferase [Leptolyngbya sp. PCC 7376]
>AALT_g4866	82	77	190	141	7.84512	7.49134	15.7305	11.6078	0.00310042	1.05813	up	[HC]	--	--	K03380|0.0|mgr:MGG_04639|MG04639.4	[HC]	--	FAD binding domain;; Phenol hydroxylase, C-terminal dimerisation domain	Phenol 2-monooxygenase OS=Trichosporon cutaneum (Yeast) PE=1 SV=3	phenol 2-monooxygenase [Methylobacterium sp. 285MFTsu5.1]
>AALT_g5500	2371	1888	4540	4333	3358.5	2809.79	8515.93	8274.79	0.000101116	1.05762	up	--	--	--	--	--	--	Yeast PIR protein repeat	--	--
>AALT_g6569	143	152	352	261	59.9823	62.9477	146.895	108.959	0.00172259	1.05667	up	[U]	Intracellular trafficking, secretion, and vesicular transport	--	--	[U]	Intracellular trafficking, secretion, and vesicular transport	Rer1 family	Protein RER1 GN=RER1 OS=Saccharomyces pastorianus (Lager yeast) PE=3 SV=1	--
>AALT_g6251	70	108	175	194	41.9248	67.3544	97.9641	109.597	0.00245119	1.05661	up	--	--	--	--	--	--	EthD domain	--	hypothetical protein [Mycobacterium sinense]
>AALT_g4743	61	50	105	126	11.8256	10.4285	23.6431	27.9142	0.00776539	1.05626	up	--	--	--	--	[G]	Carbohydrate transport and metabolism	Major Facilitator Superfamily	--	--
>AALT_g6590	202	231	452	447	59.5663	65.601	100.903	98.343	0.000196467	1.05607	up	--	--	--	--	--	--	Protein of unknown function (DUF3245)	--	--
>AALT_g10858	282	336	618	664	273.144	320.066	546.961	578.415	8.05e-05	1.0552	up	[OD]	--	--	K03868|4e-64|pno:SNOG_09105|hypothetical protein	[O]	Posttranslational modification, protein turnover, chaperones	RING-H2 zinc finger;; Anaphase-promoting complex subunit 11 RING-H2 finger;; Ring finger domain	RING-box protein pip1 GN=pip1 OS=Schizosaccharomyces pombe (strain 972 / ATCC 24843) PE=1 SV=2	--
>AALT_g7726	1238	1196	2468	2588	238.505	237.124	432.994	446.808	3.33e-05	1.05518	up	[RTKL]	--	--	K00908|0.0|pno:SNOG_04647|hypothetical protein	[T]	Signal transduction mechanisms	Protein kinase domain;; Protein tyrosine kinase	Calcium/calmodulin-dependent protein kinase GN=cmkA OS=Emericella nidulans (strain FGSC A4 / ATCC 38163 / CBS 112.46 / NRRL PE=2 SV=2	--
>AALT_g10983	99	56	174	149	9.58641	5.58444	16.4074	13.6639	0.00375304	1.05492	up	--	--	--	--	--	--	Heterokaryon incompatibility protein (HET)	--	heterokaryon incompatibility protein [Mycoplasmataceae bacterium RV_VA103A]
>AALT_g10250	107	82	196	197	27.1274	21.8437	46.9858	46.2944	0.00196986	1.05449	up	[R]	General function prediction only	--	--	--	--	Alpha/beta hydrolase family;; alpha/beta hydrolase fold	--	hypothetical protein AYO49_01430 [Verrucomicrobiaceae bacterium SCGC AG-212-N21]
>AALT_g11279	82	78	160	172	19.851	19.7665	44.823	45.8717	0.00320844	1.05347	up	#N/A	#N/A	#N/A	#N/A	#N/A	#N/A	#N/A	#N/A	#N/A
>AALT_g2078	171	212	392	401	33.2092	41.6116	68.2144	68.5684	0.000294226	1.05285	up	--	--	--	--	--	--	Putative cyclase	--	hypothetical protein [Gordonia alkanivorans]
>AALT_g5085	59	70	152	115	37.9748	48.9513	115.575	89.7319	0.0057883	1.052	up	--	--	--	--	[P]	Inorganic ion transport and metabolism	Got1/Sft2-like family	Protein transport protein GOT1 GN=GOT1 OS=Saccharomyces cerevisiae (strain ATCC 204508 / S288c) PE=1 SV=1	--
>AALT_g7824	84	131	229	215	6.42382	10.2132	16.4868	15.3606	0.00155423	1.05123	up	--	--	Molecular Function: hydrolase activity (GO:0016787);;	K12815|0.0|pno:SNOG_04637|hypothetical protein	[A]	RNA processing and modification	Helicase associated domain (HA2);; Oligonucleotide/oligosaccharide-binding (OB)-fold;; Helicase conserved C-terminal domain;; DEAD/DEAH box helicase	Pre-mRNA-splicing factor ATP-dependent RNA helicase prp16 GN=prp16 OS=Schizosaccharomyces pombe (strain 972 / ATCC 24843) PE=3 SV=2	--
>AALT_g8858	118	150	310	244	7.22566	9.48613	18.2816	14.352	0.000823247	1.05082	up	--	--	--	--	[O]	Posttranslational modification, protein turnover, chaperones	Cupin-like domain;; Leucine carboxyl methyltransferase;; Galactose oxidase, central domain;; Galactose oxidase, central domain;; Kelch motif;; Cupin superfamily protein	Leucine carboxyl methyltransferase 2 GN=ppm2 OS=Emericella nidulans (strain FGSC A4 / ATCC 38163 / CBS 112.46 / NRRL PE=3 SV=3	hypothetical protein [[Scytonema hofmanni] UTEX B 1581]
>AALT_g8017	254	249	549	490	45.3779	43.9177	101.167	86.9704	0.00014875	1.04726	up	[R]	General function prediction only	--	--	[I]	Lipid transport and metabolism	Alpha/beta hydrolase family;; alpha/beta hydrolase fold;; Alpha/beta hydrolase family	--	--
>AALT_g4856	63	70	138	136	8.14099	9.07607	20.9227	20.2601	0.00573495	1.0446	up	[S]	Function unknown	--	--	[S]	Function unknown	Di-sulfide bridge nucleocytoplasmic transport domain	Nucleus export protein brr6 GN=brr6 OS=Schizosaccharomyces pombe (strain 972 / ATCC 24843) PE=1 SV=1	--
>AALT_g7852	808	840	1722	1673	469.815	492.657	1192.23	1150.79	3.03e-05	1.04392	up	--	--	--	--	--	--	EthD domain	--	--
>AALT_g9809	173	175	376	341	27.7627	26.1048	49.1434	42.9403	0.000426709	1.04387	up	--	--	--	--	[R]	General function prediction only	Protein of unknown function (DUF1749);; Alpha/beta hydrolase family	UPF0613 protein PB24D3.06c GN=SPAPB24D3.06c OS=Schizosaccharomyces pombe (strain 972 / ATCC 24843) PE=3 SV=1	--
>AALT_g8334	244	314	584	562	38.6774	50.1222	92.6113	88.2747	0.000132476	1.0415	up	#N/A	#N/A	#N/A	#N/A	#N/A	#N/A	#N/A	#N/A	#N/A
>AALT_g11450	265	322	604	602	19.5487	24.2655	42.9752	41.9186	0.000116408	1.04149	up	[Q]	Secondary metabolites biosynthesis, transport and catabolism	--	K01061|0.0|pno:SNOG_04615|hypothetical protein	--	--	--	--	carboxymethylenebutenolidase [Acinetobacter tandoii]
>AALT_g4688	372	547	996	889	278.871	403.135	813.267	696.989	5.08e-05	1.04091	up	--	--	--	K02135|2e-20|pan:PODANSg7007|hypothetical protein	--	--	Mitochondrial ATP synthase epsilon chain	--	--
>AALT_g9338	158	150	319	314	19.0204	17.9833	38.7464	37.3771	0.000630328	1.03964	up	[RTKL]	--	--	--	[R]	General function prediction only	Protein kinase domain;; Protein tyrosine kinase;; Protein kinase C terminal domain	Serine/threonine-protein kinase sid2 GN=sid2 OS=Schizosaccharomyces pombe (strain 972 / ATCC 24843) PE=1 SV=1	putative serine/threonine-protein kinase [Chlamydia trachomatis]
>AALT_g11105	110	78	188	199	15.6987	11.8418	26.5783	27.1812	0.00237711	1.03922	up	--	--	--	--	--	--	Heterokaryon incompatibility protein (HET)	Vegetative incompatibility protein HET-E-1 GN=HET-E1 OS=Podospora anserina (Pleurage anserina) PE=4 SV=1	--
>AALT_g10024	110	80	188	203	7.16674	5.27512	11.999	12.6685	0.0023231	1.03901	up	[KL]	--	--	--	[KL]	--	SNF2 family N-terminal domain;; Helicase conserved C-terminal domain	DNA repair protein RAD5 GN=RAD5 OS=Gibberella zeae (strain PH-1 / ATCC MYA-4620 / FGSC 9075 / NRRL 31084) PE=3 SV=1	non-specific serine/threonine protein kinase [archaeon GW2011_AR13]
>AALT_g1613	93	107	212	198	12.9107	15.4201	33.8084	31.1189	0.00216685	1.03782	up	[R]	General function prediction only	--	--	[R]	General function prediction only	Alpha/beta hydrolase family;; Alpha/beta hydrolase family	--	alpha/beta hydrolase [Magnetospirillum moscoviense]
>AALT_g6160	242	282	471	602	150.207	166.97	250.223	319.641	0.000181415	1.03624	up	--	--	--	--	[D]	Cell cycle control, cell division, chromosome partitioning	Rhodanese-like domain	CDC25-like phosphatase YCH1 GN=YCH1 OS=Saccharomyces cerevisiae (strain ATCC 204508 / S288c) PE=1 SV=1	--
>AALT_g7572	74	59	140	133	38.9737	34.1159	84.3444	77.242	0.00603361	1.03621	up	#N/A	#N/A	#N/A	#N/A	#N/A	#N/A	#N/A	#N/A	#N/A
>AALT_g1855	164	152	325	323	24.382	23.657	51.0606	50.7309	0.000615488	1.0362	up	[GEPR]	--	--	K08197|0.0|cpw:CPC735_041550|Major Facilitator Superfamily protein	[R]	General function prediction only	Major Facilitator Superfamily	Siderophore iron transporter 1 GN=SIT1 OS=Saccharomyces cerevisiae (strain ATCC 204508 / S288c) PE=3 SV=1	MFS transporter [Streptomyces vitaminophilus]
>AALT_g9094	147	117	243	298	314.477	249.954	580.248	696.669	0.00101566	1.03374	up	#N/A	#N/A	#N/A	#N/A	#N/A	#N/A	#N/A	#N/A	#N/A
>AALT_g6851	405	426	871	828	10.9664	11.8792	22.0944	20.5443	6.5e-05	1.03311	up	[R]	General function prediction only	--	--	[BK]	--	Macro domain;; C2H2-type zinc finger;; Zinc finger, C2H2 type;; Clr5 domain	Transcriptional regulator MET32 GN=MET32 OS=Saccharomyces cerevisiae (strain ATCC 204508 / S288c) PE=1 SV=1	RNase III inhibitor [Melioribacter roseus]
>AALT_g6081	139	108	249	257	17.0906	13.956	33.2281	33.0737	0.0012267	1.0331	up	[G]	Carbohydrate transport and metabolism	--	K12373|0.0|pno:SNOG_12118|hypothetical protein	[G]	Carbohydrate transport and metabolism	Glycosyl hydrolase family 20, catalytic domain;; beta-acetyl hexosaminidase like;; Glycosyl hydrolase family 20, domain 2	Beta-hexosaminidase (Precursor) GN=HEX1 OS=Candida albicans (Yeast) PE=1 SV=1	beta-N-acetylhexosaminidase [Serratia liquefaciens]
>AALT_g11676	296	324	665	602	14.4509	16.2115	29.5946	26.4341	0.00011759	1.03281	up	[R]	General function prediction only	--	--	[U]	Intracellular trafficking, secretion, and vesicular transport	Sec7 domain;; Guanine nucleotide exchange factor in Golgi transport N-terminal	Uncharacterized protein C211.03 GN=SPBC211.03c OS=Schizosaccharomyces pombe (strain 972 / ATCC 24843) PE=1 SV=1	ADP-ribosylation factor guanine nucleotide exchange factor RalF [Legionella pneumophila]
>AALT_g7319	74	43	117	123	12.4983	7.50627	19.5609	20.6228	0.00832347	1.03236	up	--	--	--	--	[E]	Amino acid transport and metabolism	Amino acid permease;; Amino acid permease	General amino acid permease AGP2 GN=AGP2 OS=Saccharomyces cerevisiae (strain ATCC 204508 / S288c) PE=1 SV=1	gamma-aminobutyrate permease [Paenibacillus polymyxa]
>AALT_g3637	116	103	206	242	19.2462	17.0781	32.1267	37.1085	0.00175961	1.03225	up	--	--	--	--	--	--	Pyridine nucleotide-disulphide oxidoreductase;; Pyridine nucleotide-disulphide oxidoreductase;; Pyridine nucleotide-disulphide oxidoreductase	--	ferredoxin reductase [Rhodococcus opacus]
>AALT_g5532	194	177	378	380	31.5065	28.7812	54.3236	53.4579	0.00043023	1.03076	up	--	--	--	--	--	--	BRO1-like domain	pH-response regulator protein palC GN=palc-1 OS=Neurospora crassa (strain ATCC 24698 / 74-OR23-1A / CBS 708.71 / DSM PE=3 SV=1	--
>AALT_g10768	137	180	344	302	6.44016	8.79298	16.3241	14.0999	0.000697131	1.0305	up	--	--	--	--	[U]	Intracellular trafficking, secretion, and vesicular transport	Transport protein Trs120 or TRAPPC9, TRAPP II complex subunit	Transport protein particle subunit trs120 GN=trs120 OS=Schizosaccharomyces pombe (strain 972 / ATCC 24843) PE=3 SV=1	--
>AALT_g8450	137	159	295	308	11.8274	14.47	24.6363	25.1063	0.00084025	1.02881	up	[OZ]	--	--	--	[O]	Posttranslational modification, protein turnover, chaperones	Tubulin folding cofactor D C terminal	Tubulin-folding cofactor D GN=alp1 OS=Schizosaccharomyces pombe (strain 972 / ATCC 24843) PE=1 SV=3	--
>AALT_g10753	959	937	1875	1981	266.68	255.577	429.577	448.522	4.56e-05	1.02476	up	--	--	--	--	--	--	BTB/POZ domain	--	--
>AALT_g819	221	233	460	462	25.2588	27.6823	54.9836	54.5479	0.000291631	1.02342	up	[H]	Coenzyme transport and metabolism	--	K01950|0.0|ure:UREG_02914|glutamine-dependent NAD(+) synthetase synthase [glutamine-hydrolyzing])	[HR]	--	NAD synthase;; Carbon-nitrogen hydrolase	Glutamine-dependent NAD(+) synthetase GN=QNS1 OS=Saccharomyces cerevisiae (strain ATCC 204508 / S288c) PE=1 SV=1	--
>AALT_g8061	399	452	927	799	40.3619	46.7887	97.822	83.8207	7.75e-05	1.02227	up	[F]	Nucleotide transport and metabolism	Molecular Function: ribonucleoside-diphosphate reductase activity, thioredoxin disulfide as acceptor (GO:0004748);; Molecular Function: ATP binding (GO:0005524);; Cellular Component: ribonucleoside-diphosphate reductase complex (GO:0005971);; Biological Process: DNA replication (GO:0006260);; Biological Process: oxidation-reduction process (GO:0055114);;	K10807|0.0|pno:SNOG_04815|hypothetical protein	[F]	Nucleotide transport and metabolism	Ribonucleotide reductase, barrel domain;; Ribonucleotide reductase, all-alpha domain;; ATP cone domain	Ribonucleoside-diphosphate reductase large chain GN=rnr-1 OS=Neurospora crassa (strain ATCC 24698 / 74-OR23-1A / CBS 708.71 / DSM PE=1 SV=2	--
>AALT_g6913	68	47	111	123	19.6358	13.6898	31.6059	33.8522	0.00965179	1.02225	up	--	--	--	--	[R]	General function prediction only	Alpha/beta hydrolase family	--	hypothetical protein [Anaeromyxobacter sp. PSR-1]
>AALT_g7545	2159	2011	4104	4361	2374.11	2157.12	4891.22	5002.77	0.00016946	1.02162	up	[O]	Posttranslational modification, protein turnover, chaperones	Molecular Function: isomerase activity (GO:0016853);; Biological Process: cellular protein metabolic process (GO:0044267);;	K09568|4e-63|pno:SNOG_03533|hypothetical protein	[O]	Posttranslational modification, protein turnover, chaperones	FKBP-type peptidyl-prolyl cis-trans isomerase	FK506-binding protein 1 GN=FPR1 OS=Gibberella zeae (strain PH-1 / ATCC MYA-4620 / FGSC 9075 / NRRL 31084) PE=3 SV=2	--
>AALT_g1561	154	208	343	390	24.2149	32.6614	50.277	56.6324	0.000559482	1.02146	up	[HC]	--	--	--	--	--	FAD binding domain	--	hypothetical protein [Kitasatospora azatica]
>AALT_g6537	212	180	420	376	11.6703	10.0796	17.9434	15.6207	0.000425827	1.02125	up	--	--	--	K10997|0.0|pno:SNOG_08111|hypothetical protein	[L]	Replication, recombination and repair	Timeless protein;; Timeless protein C terminal region	Topoisomerase 1-associated factor 1 GN=TOF1 OS=Phaeosphaeria nodorum (strain SN15 / ATCC MYA-4574 / FGSC 10173) PE=3 SV=1	--
>AALT_g10885	53	71	124	126	4.39434	6.18248	9.83775	9.89464	0.00919061	1.01518	up	[GEPR]	--	--	--	[R]	General function prediction only	Major Facilitator Superfamily	Drug resistance protein YOR378W GN=YOR378W OS=Saccharomyces cerevisiae (strain ATCC 204508 / S288c) PE=1 SV=1	--
>AALT_g2316	305	400	730	691	15.2414	20.2904	32.1413	30.2012	0.000127808	1.01463	up	[EQ]	--	Molecular Function: catalytic activity (GO:0003824);;	K01469|0.0|pno:SNOG_09512|hypothetical protein	[E]	Amino acid transport and metabolism	Hydantoinase B/oxoprolinase;; Hydantoinase/oxoprolinase;; Hydantoinase/oxoprolinase N-terminal region	Uncharacterized protein C11D3.15 GN=SPAC11D3.15 OS=Schizosaccharomyces pombe (strain 972 / ATCC 24843) PE=3 SV=1	5-oxoprolinase [Desulfobacter curvatus]
>AALT_g2364	89	122	196	229	32.63	46.4924	72.8407	83.3396	0.0025657	1.01399	up	[S]	Function unknown	--	--	--	--	Domain of unknown function (DUF427)	--	hypothetical protein [Amycolatopsis taiwanensis]
>AALT_g6406	372	428	838	775	60.8129	67.9571	147.182	132.636	0.000100484	1.01387	up	[R]	General function prediction only	--	--	[S]	Function unknown	Predicted integral membrane metal-binding protein (DUF2296)	Protein lunapark homolog GN=SPCC1620.07c OS=Schizosaccharomyces pombe (strain 972 / ATCC 24843) PE=1 SV=1	--
>AALT_g142	4993	4910	10153	9822	2568.41	2483.52	7069.15	6876.8	0.00223262	1.01296	up	--	--	--	--	--	--	Ser-Thr-rich glycosyl-phosphatidyl-inositol-anchored membrane family	--	--
>AALT_g4930	1211	1309	2165	2908	1916.16	2029.03	3346.97	4320.73	0.00196986	1.01093	up	--	--	--	--	--	--	--	--	hypothetical protein [Methanobacterium sp. SMA-27]
>AALT_g9144	1695	1955	3602	3728	307.826	358.154	613.117	614.348	0.000158362	1.00811	up	[J]	Translation, ribosomal structure and biogenesis	--	K01866|0.0|pno:SNOG_03082|hypothetical protein	[J]	Translation, ribosomal structure and biogenesis	tRNA synthetases class I (W and Y)	Tyrosine--tRNA ligase, cytoplasmic GN=TYS1 OS=Saccharomyces cerevisiae (strain ATCC 204508 / S288c) PE=1 SV=3	Tyrosyl-tRNA synthetase [Parcubacteria group bacterium GW2011_GWB1_42_6]
>AALT_g2424	770	737	1537	1493	75.7913	75.2796	141.494	134.408	5.86e-05	1.00808	up	[J]	Translation, ribosomal structure and biogenesis	--	K01883|0.0|pno:SNOG_10992|hypothetical protein	[J]	Translation, ribosomal structure and biogenesis	tRNA synthetases class I (C) catalytic domain	Cysteine--tRNA ligase GN=YNL247W OS=Saccharomyces cerevisiae (strain ATCC 204508 / S288c) PE=1 SV=1	cysteinyl-tRNA synthetase [Pyrococcus sp. ST04]
>AALT_g8469	70	66	131	142	15	14.7119	28.3869	30.2248	0.00786292	1.00557	up	--	--	--	--	--	--	Haem-containing dehydratase;; Domain of unknown function (DUF4188)	--	phenylacetaldoxime dehydratase [Afipia sp. P52-10]
>AALT_g3866	584	705	1369	1213	35.7495	44.1005	79.9578	71.3289	6.81e-05	1.00489	up	[Q]	Secondary metabolites biosynthesis, transport and catabolism	--	K00143|0.0|pno:SNOG_07784|hypothetical protein	[Q]	Secondary metabolites biosynthesis, transport and catabolism	AMP-binding enzyme;; Male sterility protein;; Phosphopantetheine attachment site;; AMP-binding enzyme C-terminal domain;; NAD dependent epimerase/dehydratase family;; 3-beta hydroxysteroid dehydrogenase/isomerase family	L-aminoadipate-semialdehyde dehydrogenase large subunit GN=lys2 OS=Penicillium chrysogenum (Penicillium notatum) PE=3 SV=1	non-ribosomal peptide synthetase [Hassallia byssoidea]
>AALT_g6986	512	503	1123	911	43.1791	41.9644	87.8526	70.6279	8.32e-05	1.00357	up	[R]	General function prediction only	--	K14539|0.0|pno:SNOG_09195|hypothetical protein	[R]	General function prediction only	50S ribosome-binding GTPase;; Ferrous iron transport protein B;; Dynamin family	Large subunit GTPase 1 GN=lsg1 OS=Schizosaccharomyces pombe (strain 972 / ATCC 24843) PE=3 SV=1	GTP-binding protein [Palaeococcus pacificus]
>AALT_g8201	214	219	416	450	93.898	94.2067	184.572	195.312	0.000464106	1.00105	up	--	--	--	--	--	--	Cupin domain	--	--
>AALT_g1215	244	261	144	108	37.6751	41.2993	22.3408	16.4054	0.00182399	-1.0013	down	--	--	--	--	[R]	General function prediction only	Glycosyl transferase family 90	--	LPS A protein [Vibrio renipiscarius]
>AALT_g10874	317	235	150	126	27.7073	19.9331	11.1931	9.18907	0.00867852	-1.00191	down	[O]	Posttranslational modification, protein turnover, chaperones	--	K12737|0.0|pno:SNOG_15377|hypothetical protein	[O]	Posttranslational modification, protein turnover, chaperones	Cyclophilin type peptidyl-prolyl cis-trans isomerase/CLD	Peptidyl-prolyl isomerase CWC27 GN=CWC27 OS=Gibberella zeae (strain PH-1 / ATCC MYA-4620 / FGSC 9075 / NRRL 31084) PE=3 SV=1	--
>AALT_g6732	514	514	266	247	135.046	133.068	72.2879	66.7665	0.000305319	-1.00194	down	[J]	Translation, ribosomal structure and biogenesis	--	K01056|6e-102|pno:SNOG_09213|hypothetical protein	[J]	Translation, ribosomal structure and biogenesis	Peptidyl-tRNA hydrolase	Probable peptidyl-tRNA hydrolase GN=pth1 OS=Schizosaccharomyces pombe (strain 972 / ATCC 24843) PE=3 SV=2	peptidyl-tRNA hydrolase [Thermodesulfovibrio islandicus]
>AALT_g2049	433	368	218	182	153.588	133.271	83.9109	70.623	0.000564967	-1.00244	down	--	--	--	K10246|6e-143|nfi:NFIA_039340|fatty acid elongase (Gns1), putative	[I]	Lipid transport and metabolism	GNS1/SUR4 family	Elongation of fatty acids protein 2 OS=Saccharomyces cerevisiae (strain ATCC 204508 / S288c) PE=1 SV=1	--
>AALT_g3138	1253	968	577	530	120.108	95.4918	56.5826	50.919	0.00153843	-1.00611	down	--	--	--	--	--	--	C2H2-type zinc finger	--	--
>AALT_g5996	160	184	74	97	7.12814	8.23643	3.51182	4.50377	0.00451961	-1.00631	down	[R]	General function prediction only	--	--	[U]	Intracellular trafficking, secretion, and vesicular transport	Sec7 domain;; Pleckstrin homology domain	PH and SEC7 domain-containing protein C11E3.11c GN=SPAC11E3.11c OS=Schizosaccharomyces pombe (strain 972 / ATCC 24843) PE=4 SV=1	--
>AALT_g9031	378	368	176	195	77.7944	75.3726	33.1437	35.897	0.000627518	-1.00719	down	--	--	--	--	--	--	Eisosome component PIL1	Sphingolipid long chain base-responsive protein LSP1 GN=LSP1 OS=Saccharomyces cerevisiae (strain ATCC 204508 / S288c) PE=1 SV=1	--
>AALT_g6948	135	159	65	81	20.2517	24.1511	8.24107	9.88547	0.00649497	-1.00751	down	--	--	--	K05302|0.0|pno:SNOG_16462|hypothetical protein	[S]	Function unknown	SET domain;; Rubisco LSMT substrate-binding	Ribosomal N-lysine methyltransferase 4 GN=YD9320A.07C OS=Saccharomyces cerevisiae (strain ATCC 204508 / S288c) PE=1 SV=1	--
>AALT_g3612	166	191	88	89	16.8403	19.8171	10.2139	10.0369	0.00398149	-1.01	down	--	--	--	--	--	--	WD domain, G-beta repeat	--	--
>AALT_g7312	143	131	79	57	7.10368	6.66876	3.64833	2.57561	0.00761755	-1.01047	down	[Z]	Cytoskeleton	--	--	[Z]	Cytoskeleton	Kinesin motor domain	Kinesin-like protein cut7 GN=cut7 OS=Schizosaccharomyces pombe (strain 972 / ATCC 24843) PE=3 SV=3	--
>AALT_g11489	397	463	227	199	68.8915	80.4912	37.5571	31.4036	0.000404334	-1.01115	down	#N/A	#N/A	#N/A	#N/A	#N/A	#N/A	#N/A	#N/A	#N/A
>AALT_g11142	420	405	189	220	57.4999	56.6676	27.6577	31.501	0.000457321	-1.01183	down	[IR]	--	--	K04718|0.0|pno:SNOG_15083|hypothetical protein	[IT]	--	Diacylglycerol kinase catalytic domain	Sphingoid long chain base kinase 4 GN=LCB4 OS=Saccharomyces cerevisiae (strain ATCC 204508 / S288c) PE=1 SV=1	hypothetical protein AM228_16735 [Planktothricoides sp. SR001]
>AALT_g6234	317	440	167	207	118.215	165.172	62.1221	76.6743	0.00461093	-1.01338	down	--	--	--	--	[L]	Replication, recombination and repair	Peptidase M76 family	Mitochondrial inner membrane protease ATP23 GN=ATP23 OS=Phaeosphaeria nodorum (strain SN15 / ATCC MYA-4574 / FGSC 10173) PE=3 SV=3	--
>AALT_g2433	1116	1184	523	615	313.135	349.512	166.435	188.776	6.11e-05	-1.01377	down	--	--	--	--	--	--	ACT domain	--	--
>AALT_g9393	269	257	137	123	57.4322	56.6581	27.4626	24.4085	0.00139871	-1.01611	down	[IQR]	--	--	--	[R]	General function prediction only	short chain dehydrogenase;; KR domain;; Enoyl-(Acyl carrier protein) reductase;; Shikimate / quinate 5-dehydrogenase;; NAD dependent epimerase/dehydratase family;; NADP oxidoreductase coenzyme F420-dependent;; Polysaccharide biosynthesis protein	NADPH-dependent 1-acyldihydroxyacetone phosphate reductase GN=AYR1 OS=Saccharomyces cerevisiae (strain ATCC 204508 / S288c) PE=1 SV=1	short-chain dehydrogenase/reductase SDR [Marinobacter sp. T13-3]
>AALT_g5099	191	210	106	92	30.5367	35.2749	16.4192	14.1254	0.00281323	-1.01632	down	[S]	Function unknown	--	--	[S]	Function unknown	Putative S-adenosyl-L-methionine-dependent methyltransferase	--	ATP synthase subunit beta [Polymorphum gilvum]
>AALT_g10577	628	656	325	309	60.8311	64.329	28.1289	26.0012	0.000146253	-1.01682	down	--	--	--	--	[R]	General function prediction only	3'-5' exonuclease	--	hypothetical protein SUTH_00143 [Sulfuritalea hydrogenivorans sk43H]
>AALT_g3213	298	310	137	163	75.6622	78.6199	37.981	44.1096	0.000926418	-1.01793	down	[R]	General function prediction only	--	--	[ABO]	--	WD domain, G-beta repeat	Set1 complex component swd2 GN=swd2 OS=Schizosaccharomyces pombe (strain 972 / ATCC 24843) PE=3 SV=1	Vegetative incompatibility protein HET-E-1 (fragment) [Microcystis aeruginosa]
>AALT_g8962	250	263	145	108	18.5767	19.5621	10.179	7.55908	0.00144005	-1.01842	down	--	--	--	--	[D]	Cell cycle control, cell division, chromosome partitioning	Sad1 / UNC-like C-terminal	Spindle pole body-associated protein sad1 GN=sad1 OS=Schizosaccharomyces pombe (strain 972 / ATCC 24843) PE=1 SV=1	--
>AALT_g8893	158	175	69	95	15.1863	17.6136	6.68902	9.00817	0.00432658	-1.02009	down	#N/A	#N/A	#N/A	#N/A	#N/A	#N/A	#N/A	#N/A	#N/A
>AALT_g9494	2254	2346	1077	1188	7051.41	7250.51	3623.49	3940.47	5.72e-05	-1.02092	down	[O]	Posttranslational modification, protein turnover, chaperones	--	K04078|6e-60|pno:SNOG_07218|hypothetical protein	[O]	Posttranslational modification, protein turnover, chaperones	Chaperonin 10 Kd subunit	10 kDa heat shock protein, mitochondrial GN=hsp10 OS=Schizosaccharomyces pombe (strain 972 / ATCC 24843) PE=1 SV=1	putative chaperonin [Chlamydia trachomatis]
>AALT_g5669	229	265	118	125	14.0484	16.3907	7.25825	7.6197	0.00153049	-1.02134	down	--	--	--	--	--	--	Domain of unknown function (DUF1708)	Morphogenesis-related protein MSB1 GN=MSB1 OS=Saccharomyces cerevisiae (strain ATCC 204508 / S288c) PE=1 SV=1	--
>AALT_g2539	105	133	57	60	31.6714	39.6937	15.7888	16.4569	0.00949489	-1.02139	down	[K]	Transcription	--	K11341|3e-134|pno:SNOG_09701|hypothetical protein	[K]	Transcription	YEATS family	Protein AF-9 homolog GN=yaf9 OS=Emericella nidulans (strain FGSC A4 / ATCC 38163 / CBS 112.46 / NRRL PE=3 SV=1	--
>AALT_g6269	1010	758	409	463	86.2377	65.0585	36.5994	40.5995	0.00433283	-1.02159	down	[A]	RNA processing and modification	--	K12603|0.0|pno:SNOG_12150|hypothetical protein	[K]	Transcription	Endonuclease/Exonuclease/phosphatase family;; Leucine Rich repeats (2 copies);; Leucine rich repeat;; Leucine Rich Repeat	Glucose-repressible alcohol dehydrogenase transcriptional effector GN=CCR4 OS=Phaeosphaeria nodorum (strain SN15 / ATCC MYA-4574 / FGSC 10173) PE=3 SV=2	hypothetical protein [Oscillatoria sp. PCC 10802]
>AALT_g5886	324	417	171	193	493.309	635.411	315.783	346.027	0.000507102	-1.02234	down	#N/A	#N/A	#N/A	#N/A	#N/A	#N/A	#N/A	#N/A	#N/A
>AALT_g1139	622	515	258	302	140.834	117.932	61.7344	72.8795	0.000181876	-1.0227	down	--	--	--	--	[GO]	--	WSC domain	Cell wall integrity and stress response component 4 (Precursor) GN=WSC4 OS=Saccharomyces cerevisiae (strain ATCC 204508 / S288c) PE=1 SV=1	LOW QUALITY PROTEIN: conserved hypothetical protein, partial [Enterococcus faecalis ARO1/DG]
>AALT_g10752	147	159	88	62	32.5833	37.9766	23.1294	16.3439	0.00502856	-1.02689	down	#N/A	#N/A	#N/A	#N/A	#N/A	#N/A	#N/A	#N/A	#N/A
>AALT_g4445	191	180	85	97	21.5006	21.2307	10.68	11.9599	0.00313643	-1.02723	down	--	--	--	--	--	--	Protein of unknown function (DUF2985)	--	--
>AALT_g328	194	275	105	124	60.1505	79.7976	23.0852	26.6664	0.00609868	-1.03016	down	--	--	--	--	[B]	Chromatin structure and dynamics	Chromo (CHRromatin Organisation MOdifier) domain;; Chromo shadow domain	Chromo domain-containing protein 2 GN=chp2 OS=Schizosaccharomyces pombe (strain 972 / ATCC 24843) PE=3 SV=1	--
>AALT_g9105	296	268	126	150	31.4657	29.4503	13.4802	15.5052	0.000980794	-1.03116	down	--	--	--	--	--	--	Fungal specific transcription factor domain;; Fungal Zn(2)-Cys(6) binuclear cluster domain	White-opaque regulator 1 GN=WOR2 OS=Candida albicans (strain SC5314 / ATCC MYA-2876) PE=1 SV=1	--
>AALT_g11259	183	208	74	117	177.519	193.176	97	149.138	0.00257468	-1.03165	down	#N/A	#N/A	#N/A	#N/A	#N/A	#N/A	#N/A	#N/A	#N/A
>AALT_g1674	267	238	129	118	31.3845	28.7572	16.5939	14.8497	0.00131094	-1.03199	down	--	--	--	--	[TU]	--	ANTH domain;; ENTH domain	ENTH domain-containing protein C19F8.03c GN=SPBC19F8.03c OS=Schizosaccharomyces pombe (strain 972 / ATCC 24843) PE=1 SV=1	--
>AALT_g823	118	136	62	62	20.7475	24.6511	11.6218	11.4301	0.00752239	-1.0323	down	#N/A	#N/A	#N/A	#N/A	#N/A	#N/A	#N/A	#N/A	#N/A
>AALT_g8369	898	1237	479	562	190.451	260.522	105.01	120.606	0.00225768	-1.03245	down	--	--	--	--	[R]	General function prediction only	--	--	--
>AALT_g530	326	300	147	159	53.8649	49.5297	23.3157	24.6262	0.000727649	-1.03259	down	#N/A	#N/A	#N/A	#N/A	#N/A	#N/A	#N/A	#N/A	#N/A
>AALT_g9065	152	201	88	84	21.6699	29.2693	14.0368	13.2877	0.00324207	-1.03377	down	#N/A	#N/A	#N/A	#N/A	#N/A	#N/A	#N/A	#N/A	#N/A
>AALT_g7163	913	828	420	430	111.47	102.725	54.2287	54.6794	6.19e-05	-1.03446	down	[RTKL]	--	--	K08286|0.0|pno:SNOG_14988|hypothetical protein	[R]	General function prediction only	Protein kinase domain;; Protein tyrosine kinase;; Kinase-like	Serine/threonine-protein kinase nrc-2 GN=nrc-2 OS=Neurospora crassa (strain ATCC 24698 / 74-OR23-1A / CBS 708.71 / DSM PE=3 SV=1	putative serine/threonine-protein kinase [Chlamydia trachomatis]
>AALT_g854	2405	1905	1037	1069	492.158	421.052	254.468	261.598	0.00028059	-1.03453	down	--	--	--	--	--	--	Transmembrane amino acid transporter protein	N amino acid transport system protein GN=mtr OS=Neurospora crassa (strain ATCC 24698 / 74-OR23-1A / CBS 708.71 / DSM PE=3 SV=2	--
>AALT_g398	317	373	146	190	87.9434	108.733	41.4907	53.4604	0.000521587	-1.03582	down	[CR]	--	--	--	[CR]	--	Zinc-binding dehydrogenase;; Alcohol dehydrogenase GroES-like domain	Protein TOXD GN=TOXD OS=Cochliobolus carbonum (Bipolaris zeicola) PE=3 SV=1	Zinc-type alcohol dehydrogenase-like protein SA1988 [Chlamydia trachomatis]
>AALT_g6094	139	159	91	54	54.3149	61.736	35.4108	22.079	0.00491171	-1.03701	down	--	--	--	K01824|5e-138|pno:SNOG_02221|hypothetical protein	[I]	Lipid transport and metabolism	Emopamil binding protein	--	--
>AALT_g5744	747	800	334	419	120.94	125.13	54.9535	68.3962	7.09e-05	-1.03731	down	--	--	--	--	--	--	PPP4R2	--	--
>AALT_g11564	198	186	93	94	148.614	140.006	65.0009	66.8244	0.00257891	-1.03781	down	[S]	Function unknown	--	--	--	--	Glutathione-dependent formaldehyde-activating enzyme	--	hypothetical protein [Caulobacter sp. UNC358MFTsu5.1]
>AALT_g1885	215	250	94	132	33.4373	39.8966	15.4458	21.4203	0.00148835	-1.03872	down	#N/A	#N/A	#N/A	#N/A	#N/A	#N/A	#N/A	#N/A	#N/A
>AALT_g6617	177	208	94	93	38.3349	46.5392	18.5313	18.1051	0.00247025	-1.03944	down	#N/A	#N/A	#N/A	#N/A	#N/A	#N/A	#N/A	#N/A	#N/A
>AALT_g5850	892	1014	422	503	316.979	355.204	166.833	196.814	4.63e-05	-1.04101	down	--	--	--	--	--	--	Apolipoprotein O	--	--
>AALT_g11591	353	391	187	174	47.5885	51.6089	24.1242	21.4799	0.000395009	-1.04147	down	#N/A	#N/A	#N/A	#N/A	#N/A	#N/A	#N/A	#N/A	#N/A
>AALT_g3904	1372	1447	587	780	220.482	237.748	87.7901	114.516	3.11e-05	-1.04289	down	[T]	Signal transduction mechanisms	--	K00898|0.0|cpw:CPC735_065780|pyruvate dehydrogenase kinase, putative	[T]	Signal transduction mechanisms	Mitochondrial branched-chain alpha-ketoacid dehydrogenase kinase;; Histidine kinase-, DNA gyrase B-, and HSP90-like ATPase	[Pyruvate dehydrogenase [lipoamide]] kinase, mitochondrial (Precursor) GN=SPAC644.11c OS=Schizosaccharomyces pombe (strain 972 / ATCC 24843) PE=3 SV=1	histidine kinase [Bacillus sp. FJAT-25496]
>AALT_g2265	154	124	82	53	22.6636	19.3544	13.353	8.56701	0.00567212	-1.04321	down	--	--	--	--	--	--	LCCL domain	Uncharacterized protein YIL067C GN=YIL067C OS=Saccharomyces cerevisiae (strain ATCC 204508 / S288c) PE=1 SV=1	--
>AALT_g37	322	405	183	169	88.3002	108.12	39.7261	35.8582	0.000404604	-1.04335	down	--	--	--	--	[L]	Replication, recombination and repair	Domain of unknown function (DUF1771);; Smr domain	Smr domain-containing protein C11H11.03c GN=SPAC11H11.03c OS=Schizosaccharomyces pombe (strain 972 / ATCC 24843) PE=4 SV=1	Uncharacterized protein conserved in bacteria [Chlamydia trachomatis]
>AALT_g11289	160	168	77	82	61.0357	61.283	24.1508	24.7458	0.00365575	-1.04337	down	--	--	--	--	[J]	Translation, ribosomal structure and biogenesis	RF-1 domain	Uncharacterized peptide chain release factor-like protein C1105.18c, mitochondrial (Precursor) GN=SPBC1105.18c OS=Schizosaccharomyces pombe (strain 972 / ATCC 24843) PE=3 SV=2	peptidyl-tRNA hydrolase [Akkermansia muciniphila]
>AALT_g3623	1165	1296	570	620	429.278	465.674	187.501	194.351	3.11e-05	-1.04645	down	[O]	Posttranslational modification, protein turnover, chaperones	--	K03687|2e-91|pno:SNOG_07532|hypothetical protein	[O]	Posttranslational modification, protein turnover, chaperones	GrpE	GrpE protein homolog, mitochondrial (Precursor) GN=mge-1 OS=Neurospora crassa (strain ATCC 24698 / 74-OR23-1A / CBS 708.71 / DSM PE=3 SV=1	nucleotide exchange factor GrpE [Nitratireductor indicus]
>AALT_g3979	420	373	188	196	62.8292	57.4097	27.5718	27.955	0.000317998	-1.0465	down	--	--	Molecular Function: nucleotide binding (GO:0000166);; Cellular Component: intracellular part (GO:0044424);;	--	[Z]	Cytoskeleton	Actin	Actin-like protein GN=ro-4 OS=Neurospora crassa (strain ATCC 24698 / 74-OR23-1A / CBS 708.71 / DSM PE=3 SV=1	hypothetical protein [Herbaspirillum rubrisubalbicans]
>AALT_g1027	204	193	91	101	23.6185	22.1956	9.69809	10.5431	0.00213058	-1.04773	down	#N/A	#N/A	#N/A	#N/A	#N/A	#N/A	#N/A	#N/A	#N/A
>AALT_g760	349	340	161	172	24.0651	23.011	11.5617	12.0969	0.000454402	-1.0484	down	[RTKL]	--	--	K06276|0.0|pno:SNOG_06367|hypothetical protein	[T]	Signal transduction mechanisms	Protein kinase domain;; Protein tyrosine kinase	Serine/threonine-protein kinase ksg1 GN=ksg1 OS=Schizosaccharomyces pombe (strain 972 / ATCC 24843) PE=1 SV=2	--
>AALT_g6821	124	179	75	71	9.38058	14.175	5.48138	5.05771	0.00711161	-1.04905	down	--	--	--	--	--	--	Wings apart-like protein regulation of heterochromatin	--	--
>AALT_g5118	162	117	67	68	23.4914	17.6533	10.4798	10.5824	0.00964475	-1.04951	down	[R]	General function prediction only	--	K11462|1e-157|pno:SNOG_13633|hypothetical protein	[K]	Transcription	WD domain, G-beta repeat	General transcriptional corepressor TUP1 GN=YCR084C OS=Saccharomyces cerevisiae (strain ATCC 204508 / S288c) PE=1 SV=2	MULTISPECIES: hypothetical protein [Cyanothece]
>AALT_g9201	783	675	357	347	88.4196	79.6358	38.2363	37.1117	6.54e-05	-1.05089	down	[IQR]	--	--	--	[Q]	Secondary metabolites biosynthesis, transport and catabolism	short chain dehydrogenase;; KR domain;; Enoyl-(Acyl carrier protein) reductase;; Glutathione S-transferase, N-terminal domain	Uncharacterized oxidoreductase C736.13 GN=SPCC736.13 OS=Schizosaccharomyces pombe (strain 972 / ATCC 24843) PE=3 SV=1	short-chain dehydrogenase/reductase SDR [Isosphaera pallida]
>AALT_g1226	938	1137	404	595	1205.76	1464.52	535.042	772.634	0.000108363	-1.05199	down	--	--	--	--	--	--	RPEL repeat	--	--
>AALT_g3542	538	689	294	296	66.7261	86.956	34.7267	34.9419	8.75e-05	-1.05317	down	#N/A	#N/A	#N/A	#N/A	#N/A	#N/A	#N/A	#N/A	#N/A
>AALT_g9688	273	393	155	165	44.0983	63.4486	21.7968	22.8256	0.00610481	-1.0532	down	--	--	--	K11548|0.0|pno:SNOG_08945|hypothetical protein	[D]	Cell cycle control, cell division, chromosome partitioning	Nuf2 family	Probable kinetochore protein nuf-2 GN=nuf-2 OS=Neurospora crassa (strain ATCC 24698 / 74-OR23-1A / CBS 708.71 / DSM PE=3 SV=1	--
>AALT_g7686	250	200	125	92	33.4205	27.0921	15.4929	11.4475	0.00143491	-1.0534	down	[C]	Energy production and conversion	--	--	--	--	FAD binding domain;; Berberine and berberine like	--	--
>AALT_g10527	720	530	307	296	73.7469	53.418	35.117	33.176	0.00527683	-1.05371	down	[R]	General function prediction only	--	--	[R]	General function prediction only	Zinc-finger double domain;; Zinc finger, C2H2 type;; C2H2-type zinc finger	Transcriptional regulator CRZ1 GN=N2760 OS=Saccharomyces cerevisiae (strain ATCC 204508 / S288c) PE=1 SV=1	hypothetical protein [Pseudomonas fluorescens]
>AALT_g590	282	321	155	135	63.005	75.981	39.2601	33.6309	0.000604625	-1.054	down	[E]	Amino acid transport and metabolism	Molecular Function: catalytic activity (GO:0003824);;	--	[T]	Signal transduction mechanisms	Aminotransferase class I and II	--	1-aminocyclopropane-1-carboxylate deaminase [Saccharothrix syringae]
[truncated: 980 more rows]

## Sheet: Table.S3_ΔHos2_PDB
Supplementary_Table.S2. Differentially expressed genes in ΔHos2 compared to wild-type in PDB condition
[truncated: 1,006 more rows]

## Sheet: Table.S4 ROS detoxification
All sequence	All sequence	All sequence	Best domain	E-value	E-value		Table.S3 ROS detoxification genes analyed in this study
[truncated: 104 more rows]

[truncated: 6 more sheets: Table.S5_CAZymes, Table.S6_Gene_cluster, Table.S7_P450, Table.S8_conidiation, Table.S9_ACT, Table.S10]
